# Supplementary material for: 1-[2-(2,4-Dinitro­benzyl­ideneamino)phen­yl]-3-phenyl­thio­urea
Source: Acta Crystallogr Sect E Struct Rep Online. 2009 Sep 12;65(Pt 10):o2447. doi: 10.1107/S1600536809035880 (PMC2970362; doi:10.1107/S1600536809035880)
Supplement: Supplementary file 2 [file e-65-o2447-Isup2.hkl]

#
# h,k,l, Fc-squared, Fo-squared, sigma(Fo-squared) and status flag
#
data_I
_shelx_title ' DEVARAJDNB in P2(1)/c'
_shelx_refln_list_code          4
_shelx_F_calc_maximum      244.22
_exptl_crystal_F_000       872.00
_reflns_d_resolution_high  0.6644
 
loop_
 _symmetry_equiv_pos_as_xyz
 'x, y, z'
 '-x, y+1/2, -z+1/2'
 '-x, -y, -z'
 'x, -y-1/2, z-1/2'
 
_cell_length_a     8.3620
_cell_length_b    18.7670
_cell_length_c    12.3790
_cell_angle_alpha  90.000
_cell_angle_beta   94.827
_cell_angle_gamma  90.000
 
_shelx_F_squared_multiplier     1.000
 
loop_
 _refln_index_h
 _refln_index_k
 _refln_index_l
 _refln_F_squared_calc
 _refln_F_squared_meas
 _refln_F_squared_sigma
 _refln_observed_status
   1   0   0     2265.16     2217.38     37.46 o
   2   0   0        0.03        4.13      0.88 o
   3   0   0      599.28      628.47      7.73 o
   4   0   0      300.40      271.56      4.06 o
   5   0   0      240.86      216.13      4.26 o
   6   0   0      353.76      332.71      5.92 o
   7   0   0       53.69       42.25      4.37 o
   8   0   0       81.06       94.17      6.16 o
   9   0   0       35.18       38.78      5.92 o
  10   0   0       11.39        3.33      3.81 o
  11   0   0       33.91       48.93     16.22 o
  12   0   0       91.48      133.89     14.42 o
   1   1   0       91.30       75.77      0.80 o
   2   1   0     5631.72     5686.03     41.37 o
   3   1   0        2.22        2.22      0.44 o
   4   1   0       12.39       14.41      0.98 o
   5   1   0      604.41      626.39      6.13 o
   6   1   0       35.57       36.20      1.55 o
   7   1   0        0.18       -1.64      1.64 o
   8   1   0       77.95       79.34      4.11 o
   9   1   0       12.45        8.38      2.80 o
  10   1   0       19.51       17.08      3.52 o
  11   1   0       27.43       17.10      3.91 o
  12   1   0        0.37       -2.51      5.92 o
   0   2   0     4171.25     3441.50    103.75 o
   1   2   0      204.66      223.25      1.78 o
   2   2   0       13.08       15.11      0.54 o
   3   2   0     2375.95     2380.32     17.20 o
   4   2   0       57.44       41.94      1.22 o
   5   2   0       49.22       35.01      1.24 o
   6   2   0        9.71        7.47      1.08 o
   7   2   0       16.70       16.52      2.37 o
   8   2   0       20.01       22.95      3.64 o
   9   2   0       26.43       21.48      3.28 o
  10   2   0        7.86       10.16      3.12 o
  11   2   0       12.39       13.26      3.58 o
  12   2   0        0.00        4.37      4.23 o
   1   3   0     2892.53     2864.34     20.09 o
   2   3   0     3546.05     3378.96     23.75 o
   3   3   0        1.18        2.12      0.50 o
   4   3   0     5644.38     5750.34     42.45 o
   5   3   0       72.18       73.24      1.86 o
   6   3   0       12.35       13.31      1.32 o
   7   3   0      235.25      243.07      8.77 o
   8   3   0       91.79       85.55      4.38 o
   9   3   0       12.79       17.96      3.21 o
  10   3   0       97.34      100.80      5.95 o
  11   3   0        0.10       -0.40      3.06 o
  12   3   0        0.00       -0.93      4.06 o
   0   4   0     3133.63     2930.53     25.85 o
   1   4   0      967.78      922.16      7.23 o
   2   4   0        6.90        5.20      0.47 o
   3   4   0      445.15      473.08      4.30 o
   4   4   0     1912.73     1983.09     15.67 o
   5   4   0       12.90       10.94      1.08 o
   6   4   0        1.36        1.89      1.04 o
   7   4   0      228.64      237.83      6.30 o
   8   4   0      335.58      330.95      8.17 o
   9   4   0        5.05        1.63      2.60 o
  10   4   0       29.73       32.02      3.92 o
  11   4   0       23.50       21.66      4.08 o
  12   4   0        5.28        4.84      4.31 o
   1   5   0     8139.23     8173.77     53.93 o
   2   5   0     3131.41     3159.18     22.40 o
   3   5   0      196.43      181.74      2.23 o
   4   5   0      375.10      414.01      5.28 o
   5   5   0      626.63      736.08      7.98 o
   6   5   0        0.03        0.81      1.00 o
   7   5   0        2.95        1.59      1.96 o
   8   5   0      212.16      209.49      7.14 o
   9   5   0        2.42       -2.32      2.37 o
  10   5   0        5.30        8.58      3.20 o
  11   5   0        0.80       -3.41      3.41 o
  12   5   0        2.01       -0.04      5.71 o
   0   6   0    17029.97    16431.38    153.56 o
   1   6   0     4906.46     5230.60     34.87 o
   2   6   0     2322.18     2126.62     17.08 o
   3   6   0        1.68        1.92      0.55 o
   4   6   0      381.87      492.55      5.12 o
   5   6   0        0.25        1.31      0.79 o
   6   6   0      970.16      997.38     10.57 o
   7   6   0      390.41      372.05      8.23 o
   8   6   0       32.17       35.74      4.67 o
   9   6   0       82.58       93.90      4.95 o
  10   6   0       78.74       67.52      5.57 o
  11   6   0       21.59       27.39      4.85 o
  12   6   0       16.22       18.19      5.11 o
   1   7   0     2022.36     2163.00     16.52 o
   2   7   0     1069.08     1075.96      9.89 o
   3   7   0      223.81      238.30      3.36 o
   4   7   0      500.70      561.96      6.00 o
   5   7   0       43.83       35.68      1.56 o
   6   7   0        9.69        7.35      1.28 o
   7   7   0       51.85       48.04      3.33 o
   8   7   0       29.12       39.91      3.60 o
   9   7   0        1.04       -1.34      2.56 o
  10   7   0       70.02       77.60      5.14 o
  11   7   0        1.95        6.37      3.84 o
  12   7   0        2.15        5.73      4.22 o
   0   8   0     3655.14     3885.43     40.93 o
   1   8   0     2317.65     2459.17     19.86 o
   2   8   0      309.66      402.52      8.36 o
   3   8   0      706.50      742.67      7.70 o
   4   8   0       30.90       37.68      1.82 o
   5   8   0        0.60       -0.90      0.90 o
   6   8   0      183.06      182.36      4.73 o
   7   8   0      309.62      297.09      7.45 o
   8   8   0      152.28      165.22      6.09 o
   9   8   0       18.26       12.83      2.98 o
  10   8   0        0.08        2.18      2.92 o
  11   8   0        9.07       17.02      4.85 o
  12   8   0        2.66       -6.69      6.69 o
   1   9   0        2.99        5.49      0.78 o
   2   9   0      693.20      617.87      9.71 o
   3   9   0      273.03      283.49      4.24 o
   4   9   0      286.62      248.25      3.88 o
   5   9   0      153.37      153.88      3.26 o
   6   9   0      199.10      201.97      5.15 o
   7   9   0       57.79       53.29      4.16 o
   8   9   0       75.07       67.86      4.58 o
   9   9   0        0.47        0.48      2.75 o
  10   9   0        4.30        2.75      3.57 o
  11   9   0       16.88       16.20      4.53 o
   0  10   0      357.43      452.81      7.51 o
   1  10   0      433.41      412.04      4.90 o
   2  10   0      831.30      903.78      9.69 o
   3  10   0      249.34      216.07      3.94 o
   4  10   0      650.43      712.68      7.95 o
   5  10   0        2.26        0.19      1.11 o
   6  10   0      280.89      265.23      6.81 o
   7  10   0        1.36        1.30      2.22 o
   8  10   0       37.37       23.98      3.28 o
   9  10   0        5.47        1.74      2.75 o
  10  10   0        0.04        0.18      3.46 o
  11  10   0        0.09       -0.97      3.84 o
   1  11   0      766.73      715.05      7.59 o
   2  11   0      314.19      338.86      4.79 o
   3  11   0        1.51        2.98      1.32 o
   4  11   0     1014.14     1030.35     10.73 o
   5  11   0        6.83       11.02      1.49 o
   6  11   0       18.62       21.81      2.76 o
   7  11   0        6.75       10.14      2.63 o
   8  11   0      123.21      122.67      5.59 o
   9  11   0        2.44        0.60      2.68 o
  10  11   0        0.01       -2.48      3.16 o
  11  11   0        0.16       -3.40      3.66 o
   0  12   0     2152.95     2175.32     27.60 o
   1  12   0      529.34      557.11      6.44 o
   2  12   0       73.44       62.34      2.20 o
   3  12   0      609.85      608.75      8.22 o
   4  12   0      133.48      142.60      3.16 o
   5  12   0       75.01       72.25      3.21 o
   6  12   0        0.09       -1.00      1.93 o
   7  12   0        7.19        8.09      2.50 o
   8  12   0       20.60       27.06      3.59 o
   9  12   0      134.81      144.98      7.52 o
  10  12   0       17.28       15.32      4.28 o
  11  12   0       41.16       57.30      6.32 o
   1  13   0      660.49      649.18      7.36 o
   2  13   0      107.70       96.58      2.70 o
   3  13   0       16.44       16.76      1.68 o
   4  13   0       93.13       83.04      2.76 o
   5  13   0       96.11      104.05      6.76 o
   6  13   0        5.58        5.29      2.24 o
   7  13   0        2.14        0.13      2.39 o
   8  13   0       29.04       34.83      3.73 o
   9  13   0        3.41       -1.49      3.24 o
  10  13   0       10.07       13.66      4.23 o
  11  13   0       48.68       61.39      8.01 o
   0  14   0      279.98      274.46      6.03 o
   1  14   0       39.50       38.33      2.92 o
   2  14   0        9.43        7.46      1.38 o
   3  14   0      221.35      232.88      4.73 o
   4  14   0        0.90        5.09      1.66 o
   5  14   0      180.79      178.27      5.83 o
   6  14   0       56.36       57.96      3.84 o
   7  14   0       44.86       42.73      4.98 o
   8  14   0       13.79       20.36      4.04 o
   9  14   0       52.75       44.97      5.25 o
  10  14   0        2.92        4.82      3.86 o
   1  15   0      178.50      169.90      3.48 o
   2  15   0        2.63        8.75      1.95 o
   3  15   0      105.74       99.01      5.34 o
   4  15   0      392.43      380.14     11.45 o
   5  15   0       82.16       77.99      4.23 o
   6  15   0        0.00        0.61      2.23 o
   7  15   0       31.72       33.86      3.65 o
   8  15   0       27.76       32.04      4.34 o
   9  15   0        1.48       -1.03      3.25 o
  10  15   0        5.77        7.47      5.10 o
   0  16   0      661.65      690.31     13.36 o
   1  16   0      363.07      357.42      6.15 o
   2  16   0      118.69      116.57      5.58 o
   3  16   0      560.05      523.38     10.01 o
   4  16   0       13.17       20.37      3.05 o
   5  16   0       89.60       86.84      6.24 o
   6  16   0       30.29       27.55      3.39 o
   7  16   0       36.89       38.11      4.63 o
   8  16   0        0.16       -2.94      2.94 o
   9  16   0        2.95        2.19      3.41 o
  10  16   0        2.02       -3.86      4.37 o
   1  17   0        0.02        2.11      1.75 o
   2  17   0      135.57      140.98      6.22 o
   3  17   0      273.23      270.08     10.86 o
   4  17   0        0.15       -2.18      2.18 o
   5  17   0       34.20       34.47      3.41 o
   6  17   0        3.80        7.90      4.21 o
   7  17   0        8.99       10.47      3.57 o
   8  17   0        0.02       -3.16      3.16 o
   9  17   0        0.38       -4.01      4.01 o
  10  17   0        0.43        4.63      7.21 o
   0  18   0      183.75      182.62      9.53 o
   1  18   0      173.49      172.54      5.72 o
   2  18   0       50.67       49.77      4.25 o
   3  18   0      174.54      175.27      6.88 o
   4  18   0       31.75       29.81      3.33 o
   5  18   0       14.93       19.75      4.46 o
   6  18   0       57.08       47.86      4.82 o
   7  18   0       31.64       27.45      4.44 o
   8  18   0        0.88       -3.20      4.18 o
   9  18   0        5.91        1.54      4.73 o
   1  19   0      768.03      727.62     13.19 o
   2  19   0       68.38       62.86      4.65 o
   3  19   0        9.58       10.13      2.97 o
   4  19   0       80.94       89.83      8.62 o
   5  19   0       63.19       68.88      5.33 o
   6  19   0        0.97       -0.54      2.94 o
   7  19   0       14.69       13.62      4.83 o
   8  19   0        8.50       11.23      5.43 o
   9  19   0        0.56        3.33      4.69 o
   0  20   0       81.81       80.33      6.36 o
   1  20   0       14.97       21.78      3.20 o
   2  20   0        7.02        3.78      2.68 o
   3  20   0       22.21       24.78      4.69 o
   4  20   0       11.66       19.63      3.84 o
   5  20   0        2.75        4.52      2.94 o
   6  20   0        4.11        3.09      4.37 o
   7  20   0        9.87       10.56      5.10 o
   8  20   0       27.75       35.76      7.21 o
   1  21   0       24.01       26.98      3.33 o
   2  21   0        4.33        7.21      5.41 o
   3  21   0        0.29        2.82      3.44 o
   4  21   0        1.72       -2.33      3.81 o
   5  21   0        1.98       -3.81      3.81 o
   6  21   0        0.15        1.03      4.01 o
   7  21   0       13.02       28.07      6.16 o
   8  21   0        1.51        3.35      5.10 o
   0  22   0        6.66        7.72      5.66 o
   1  22   0        3.95        5.95      5.41 o
   2  22   0       58.47       73.64      9.78 o
   3  22   0       33.09       41.20      8.24 o
   4  22   0       14.67       14.40     11.59 o
   5  22   0       58.02       57.72      6.92 o
   6  22   0       51.83       60.06      7.40 o
   7  22   0        1.53       -3.91      4.45 o
   1  23   0        0.22        7.21      5.66 o
   2  23   0        1.48       -0.51      4.63 o
   3  23   0        6.08        9.27      6.18 o
   4  23   0        5.99        7.84      4.83 o
   5  23   0        0.80       -1.09      6.95 o
   6  23   0        4.39       12.43      5.43 o
   7  23   0        7.38       -0.82      4.91 o
   0  24   0        4.30        6.18      6.18 o
   1  24   0       12.45       20.08      7.21 o
   2  24   0        6.22        7.72      6.18 o
   3  24   0        4.61        9.78      6.69 o
   4  24   0        1.66        2.57      4.37 o
   5  24   0        3.32        0.26      4.32 o
   6  24   0        3.02        8.65      5.20 o
   1  25   0       20.11       33.47      8.75 o
   2  25   0       29.95       45.32      9.27 o
   3  25   0        0.16        3.09      6.18 o
   4  25   0        1.32       -3.60      4.37 o
   5  25   0        5.68        8.97      5.27 o
   0  26   0       48.31       58.19     10.30 o
   1  26   0        2.11        5.66      6.69 o
   2  26   0        2.80        2.06      6.18 o
   3  26   0        1.06       -5.66      5.66 o
   4  26   0        7.74       13.65      5.46 o
   1  27   0        0.04       -0.51      5.66 o
   2  27   0        3.31       -5.66      5.66 o
   3  27   0        0.47        6.18      7.21 o
   1  28   0        2.68        4.63      6.69 o
 -12   1   1        6.66        5.92      3.78 o
 -11   1   1        7.13        8.12      3.47 o
 -10   1   1        0.02       -2.48      2.48 o
  -9   1   1       32.96       34.81      3.52 o
  -8   1   1        8.13        7.66      2.35 o
  -7   1   1       54.98       42.65      3.86 o
  -6   1   1       13.15       13.16      1.20 o
  -5   1   1      551.30      593.20      5.64 o
  -4   1   1     1223.58     1226.41      9.21 o
  -3   1   1     6100.70     5884.55     40.99 o
  -2   1   1     9679.27     9215.48     63.51 o
  -1   1   1       57.05       31.11      0.83 o
   1   1   1      103.52       93.95      0.80 o
   2   1   1      479.76      550.31      4.18 o
   3   1   1       42.74       36.80      0.90 o
   4   1   1      417.75      507.82      5.54 o
   5   1   1      205.16      180.88      3.38 o
   6   1   1       97.39       88.85      2.69 o
   7   1   1       69.89       65.81      3.04 o
   8   1   1       49.81       69.02      3.91 o
   9   1   1      217.50      214.72      7.08 o
  10   1   1        1.31       -2.49      3.22 o
  11   1   1        1.11        7.44      3.83 o
  12   1   1       22.56       33.98      9.53 o
 -12   2   1        1.76        5.29      3.84 o
 -11   2   1       49.98       52.29      5.00 o
 -10   2   1       54.64       61.35      4.76 o
  -9   2   1        0.07       -2.18      2.18 o
  -8   2   1      126.24      137.29      5.27 o
  -7   2   1       26.09       25.95      2.69 o
  -6   2   1      931.41      966.13      9.01 o
  -5   2   1       21.32       27.91      1.17 o
  -4   2   1      430.26      416.22      4.06 o
  -3   2   1      199.25      229.72      2.52 o
  -2   2   1    34877.92    30331.63    270.19 o
  -1   2   1      211.90      220.97      1.94 o
   0   2   1      168.24      165.07      2.59 o
   1   2   1      364.92      365.18      2.65 o
   2   2   1      912.71      894.58      6.78 o
   3   2   1        1.45        4.55      0.47 o
   4   2   1      687.10      658.99      6.80 o
   5   2   1       48.63       63.34      1.90 o
   6   2   1      354.49      366.32      5.50 o
   7   2   1        4.43        2.70      1.63 o
   8   2   1        4.22        4.59      2.18 o
   9   2   1        5.30        1.23      2.92 o
  10   2   1       63.88       77.76      6.39 o
  11   2   1       39.13       30.51      4.74 o
  12   2   1        5.55        2.35     10.30 o
 -12   3   1        4.70        6.57      4.44 o
 -11   3   1       32.67       25.32      4.11 o
 -10   3   1       37.79       43.42      4.30 o
  -9   3   1        3.85        1.40      2.44 o
  -8   3   1       12.59       13.18      2.61 o
  -7   3   1        0.37       -1.70      1.70 o
  -6   3   1      321.92      321.99      4.19 o
  -5   3   1       98.16       77.37      1.87 o
  -4   3   1      814.54      817.44      7.26 o
  -3   3   1     1164.85     1152.93      8.64 o
  -2   3   1      405.39      397.91      3.31 o
  -1   3   1      473.93      459.96      3.65 o
   0   3   1     2820.15     2823.99     18.43 o
   1   3   1      998.36      961.29      7.08 o
   2   3   1     1158.90     1178.42      9.21 o
   3   3   1       21.36       16.07      0.79 o
   4   3   1      206.41      207.61      3.13 o
   5   3   1      179.80      220.23      3.33 o
   6   3   1       34.20       43.75      1.85 o
   7   3   1       26.44       24.99      2.33 o
   8   3   1       53.55       45.35      3.53 o
   9   3   1      389.34      398.64     13.62 o
  10   3   1        2.47        3.62      3.20 o
  11   3   1       20.80       15.41      4.44 o
  12   3   1        5.84        1.83      6.69 o
 -12   4   1        0.09        5.35      4.23 o
 -11   4   1        1.02       -1.67      3.09 o
 -10   4   1        1.34        0.04      2.82 o
  -9   4   1       81.85       83.01      4.68 o
  -8   4   1       43.29       49.24      3.60 o
  -7   4   1      192.88      201.60      5.91 o
  -6   4   1        2.65        2.29      0.93 o
  -5   4   1      292.32      305.20      3.82 o
  -4   4   1      222.73      224.14      2.89 o
  -3   4   1       74.13       74.63      1.33 o
  -2   4   1      638.11      654.92      5.29 o
  -1   4   1    59643.21    48132.36    701.01 o
   0   4   1     1592.21     1677.35     11.54 o
   1   4   1     1159.84     1177.29      9.10 o
   2   4   1      390.74      397.69      3.72 o
   3   4   1      664.77      667.62      6.27 o
   4   4   1     3354.50     3483.46     27.85 o
   5   4   1      842.56      843.24      8.23 o
   6   4   1       48.04       47.43      1.93 o
   7   4   1       45.76       39.19      2.65 o
   8   4   1        1.08       -1.77      2.18 o
   9   4   1       79.15       73.33      4.63 o
  10   4   1       73.57       75.89      5.08 o
  11   4   1        3.33       11.49      3.93 o
  12   4   1        1.90        2.45      5.27 o
 -12   5   1       10.07       11.57      5.16 o
 -11   5   1       30.93       28.30      4.22 o
 -10   5   1       56.68       52.21      4.43 o
  -9   5   1       58.89       65.94      4.48 o
  -8   5   1        0.00        0.70      2.13 o
  -7   5   1      112.38      109.48      4.76 o
  -6   5   1      466.31      491.70      6.32 o
  -5   5   1        8.74        9.00      0.91 o
  -4   5   1     1835.28     1828.60     14.65 o
  -3   5   1      371.20      345.98      4.25 o
  -2   5   1     1194.51     1260.82      9.54 o
  -1   5   1      647.58      718.03      5.90 o
   0   5   1      257.00      262.63      2.43 o
   1   5   1        1.54        0.68      0.57 o
   2   5   1     3017.78     2829.45     21.18 o
   3   5   1       35.86       23.53      0.88 o
   4   5   1      143.37      149.60      2.40 o
   5   5   1       60.26       90.44      2.41 o
   6   5   1       84.22       85.66      2.35 o
   7   5   1       27.34       19.61      2.16 o
   8   5   1       26.66       28.73      5.25 o
   9   5   1       54.22       46.16      4.17 o
  10   5   1        2.14       -1.91      2.66 o
  11   5   1        5.79       11.05      4.01 o
  12   5   1        5.43        3.76     13.39 o
 -12   6   1        1.75       -2.49      3.96 o
 -11   6   1        3.39        1.93      2.98 o
 -10   6   1       34.56       31.96      4.05 o
  -9   6   1       88.55       93.41      5.08 o
  -8   6   1        7.63        8.88      2.57 o
  -7   6   1       45.64       44.29      3.26 o
  -6   6   1        5.71        5.00      1.23 o
  -5   6   1       56.97       61.19      1.86 o
  -4   6   1      645.81      666.09      7.16 o
  -3   6   1      728.83      757.78      7.10 o
  -2   6   1     1836.28     1939.53     16.69 o
  -1   6   1        0.25        0.00      0.38 o
   0   6   1     1232.31     1224.85     10.14 o
   1   6   1      134.57      148.00      1.86 o
   2   6   1       22.02       23.20      0.86 o
   3   6   1      656.62      762.89      6.78 o
   4   6   1        2.59        4.16      0.75 o
   5   6   1      170.27      165.29      3.42 o
   6   6   1       20.20       18.75      1.71 o
   7   6   1      179.22      176.42      5.60 o
   8   6   1       17.47       14.39      2.81 o
   9   6   1       18.07       19.18      3.28 o
  10   6   1       55.49       61.10      5.54 o
  11   6   1        2.76       -0.77      5.52 o
  12   6   1        7.78        7.47      5.46 o
 -12   7   1        0.16       -0.18      4.31 o
 -11   7   1       12.23        6.67      3.47 o
 -10   7   1       10.84       12.24      3.39 o
  -9   7   1      129.71      145.13      9.44 o
  -8   7   1        5.72        3.33      2.30 o
  -7   7   1        6.51       10.45      2.18 o
  -6   7   1      288.64      293.04      5.42 o
  -5   7   1     1025.87     1046.60     11.47 o
  -4   7   1       35.13       15.08      1.12 o
  -3   7   1       63.02       74.07      1.79 o
  -2   7   1       37.28       33.71      1.34 o
  -1   7   1     2626.11     2814.80     22.34 o
   0   7   1        3.98        1.46      0.46 o
   1   7   1       80.38       91.83      1.52 o
   2   7   1     2025.09     2049.69     15.84 o
   3   7   1     4712.24     4916.96     36.58 o
   4   7   1       18.35       18.00      1.08 o
   5   7   1      196.09      200.77      3.34 o
   6   7   1     1285.18     1331.14     15.62 o
   7   7   1       49.49       43.86      3.33 o
   8   7   1        1.70        5.89      2.50 o
   9   7   1       49.24       53.06      4.23 o
  10   7   1       24.05       18.27      4.14 o
  11   7   1       20.93       26.36      4.85 o
  12   7   1        1.84       -1.38      4.54 o
 -12   8   1        4.13       -4.12      9.27 o
 -11   8   1        7.63        4.09      3.79 o
 -10   8   1        2.02        6.08      3.30 o
  -9   8   1       12.28       13.37      3.15 o
  -8   8   1        4.09        1.90      2.24 o
  -7   8   1        0.83        2.37      2.04 o
  -6   8   1       52.02       51.02      2.43 o
  -5   8   1      371.66      357.33      5.38 o
  -4   8   1       48.70       41.48      1.68 o
  -3   8   1      114.08      105.77      2.10 o
  -2   8   1     1326.73     1151.33     11.44 o
  -1   8   1     1791.15     1816.03     14.96 o
   0   8   1      287.52      275.58      3.19 o
   1   8   1     1240.50     1315.32     11.15 o
   2   8   1      460.90      467.02      4.62 o
   3   8   1      345.60      350.14      3.95 o
   4   8   1      795.20      777.17      7.79 o
   5   8   1        0.06       -0.39      0.95 o
   6   8   1      147.44      144.55      3.98 o
   7   8   1      482.09      477.11     11.60 o
   8   8   1      115.17      110.07      5.07 o
   9   8   1        2.01        0.48      2.58 o
  10   8   1        9.29        7.96      3.74 o
  11   8   1       15.73       10.76      4.23 o
 -11   9   1        0.19       -3.30      3.36 o
 -10   9   1       17.33       21.31      3.84 o
  -9   9   1       30.12       37.67      4.01 o
  -8   9   1       22.73       21.47      3.15 o
  -7   9   1       48.84       44.82      4.31 o
  -6   9   1       25.28       28.52      2.76 o
  -5   9   1       24.27       23.71      1.69 o
  -4   9   1       31.19       33.30      1.68 o
  -3   9   1       32.85       51.37      1.58 o
  -2   9   1      335.09      347.67      4.58 o
  -1   9   1      155.71      170.62      2.67 o
   0   9   1      699.31      747.83      7.46 o
   1   9   1      184.23      213.23      3.04 o
   2   9   1      749.56      872.29      8.62 o
   3   9   1      683.65      652.35      6.65 o
   4   9   1       10.91        9.56      1.05 o
   5   9   1        0.14       -0.95      0.95 o
   6   9   1        1.53        1.47      1.63 o
   7   9   1       12.78       11.81      2.63 o
   8   9   1       13.92       11.38      2.74 o
   9   9   1        5.86        4.69      3.36 o
  10   9   1        8.74        5.54      3.71 o
  11   9   1        7.09       12.26      4.44 o
 -11  10   1        9.35       18.44      4.83 o
 -10  10   1       25.39       28.27      4.68 o
  -9  10   1        0.18       -1.25      2.50 o
  -8  10   1      102.06       93.09      4.88 o
  -7  10   1      111.31      110.02      4.80 o
  -6  10   1      104.64       99.43      4.24 o
  -5  10   1        1.01        2.51      1.06 o
  -4  10   1      156.18      188.21      4.28 o
  -3  10   1       84.00      104.36      2.57 o
  -2  10   1     1633.13     1575.98     15.45 o
  -1  10   1     4002.60     4189.23     35.26 o
   0  10   1     1038.22     1144.24     10.82 o
   1  10   1      241.12      224.45      3.27 o
   2  10   1      224.78      218.95      3.30 o
   3  10   1      313.47      362.41      5.23 o
   4  10   1      754.90      752.59      7.87 o
   5  10   1        0.83        1.54      1.27 o
   6  10   1       80.22       59.20      3.07 o
   7  10   1       14.49       13.71      2.69 o
   8  10   1       12.96       14.47      2.93 o
   9  10   1      115.90      114.61      7.46 o
  10  10   1        9.02        6.07      3.66 o
  11  10   1        3.07        3.92      4.25 o
 -11  11   1        0.21        2.50      7.72 o
 -10  11   1        0.00       -2.37      3.24 o
  -9  11   1        2.93       11.00      3.49 o
  -8  11   1        9.08        7.49      2.80 o
  -7  11   1        1.49       -2.00      2.00 o
  -6  11   1        0.98       -0.68      2.08 o
  -5  11   1       58.37       55.39      2.51 o
  -4  11   1      441.26      472.14      7.83 o
  -3  11   1      362.60      352.60      5.73 o
  -2  11   1       17.08       14.06      1.56 o
  -1  11   1       28.80       27.44      1.74 o
   0  11   1      209.24      209.65      3.23 o
   1  11   1      530.94      584.16      6.45 o
   2  11   1      201.20      175.11      3.09 o
   3  11   1      719.40      700.80      7.29 o
   4  11   1        8.01       10.74      1.22 o
   5  11   1      133.02      111.47      3.45 o
   6  11   1      192.60      207.83      5.38 o
   7  11   1       75.81       70.58      5.58 o
   8  11   1      102.60      117.08      5.46 o
   9  11   1       55.61       58.86      5.25 o
  10  11   1        7.30       12.86      4.04 o
  11  11   1        5.14        3.33      4.09 o
 -11  12   1        0.74       -2.69     13.90 o
 -10  12   1        0.60        1.87      4.45 o
  -9  12   1       20.65       15.48      3.41 o
  -8  12   1        6.02        2.25      2.63 o
  -7  12   1       55.74       54.18      5.80 o
  -6  12   1       71.97       62.89      3.85 o
  -5  12   1       10.69       14.21      2.19 o
  -4  12   1       26.64       33.14      1.87 o
  -3  12   1       46.25       36.16      2.00 o
  -2  12   1      547.91      555.40      7.51 o
  -1  12   1        0.63        1.36      0.80 o
   0  12   1      212.52      234.95      3.85 o
   1  12   1        6.43       12.96      1.33 o
   2  12   1      511.43      511.12      6.55 o
   3  12   1       73.89       67.70      2.14 o
   4  12   1       30.18       42.00      1.97 o
   5  12   1       45.96       47.21      2.75 o
   6  12   1       28.62       22.17      2.83 o
   7  12   1      156.27      163.51      6.03 o
   8  12   1        0.39        2.37      2.94 o
   9  12   1        7.18       10.14      3.66 o
  10  12   1       15.12       16.00      4.35 o
  11  12   1       13.17       12.19      5.99 o
 -11  13   1        1.04        0.66      5.15 o
 -10  13   1       14.38        6.71      6.44 o
  -9  13   1       35.59       39.17      4.85 o
  -8  13   1        3.36        2.69      2.63 o
  -7  13   1      120.41      101.87      4.94 o
  -6  13   1      200.62      182.65      6.16 o
  -5  13   1      183.36      177.75      5.60 o
  -4  13   1       42.75       35.05      2.88 o
  -3  13   1      420.45      426.59      6.60 o
  -2  13   1        2.42        0.33      0.99 o
  -1  13   1       16.04       15.93      1.38 o
   0  13   1      137.16      136.13      3.28 o
   1  13   1      135.32      139.81      3.08 o
   2  13   1     1067.84     1136.35     12.19 o
   3  13   1       58.15       64.51      2.17 o
   4  13   1      269.94      268.20      5.28 o
   5  13   1        0.04       -1.76      1.76 o
   6  13   1      165.20      144.29      5.38 o
   7  13   1       53.46       49.46      3.85 o
   8  13   1        0.30       -0.71      3.06 o
   9  13   1        0.75       -2.15      3.24 o
  10  13   1       27.78       32.76      8.45 o
  11  13   1        4.10       14.42      8.75 o
 -10  14   1        1.39       -3.78      7.21 o
  -9  14   1       13.60       11.55      3.91 o
  -8  14   1       25.59       29.45      3.76 o
  -7  14   1      110.64       95.37      4.88 o
  -6  14   1        2.30        4.47      2.30 o
  -5  14   1      400.40      360.04      8.50 o
  -4  14   1       84.50       73.51      3.24 o
  -3  14   1      210.03      195.14      4.68 o
  -2  14   1       38.56       47.33      2.28 o
  -1  14   1      630.04      587.09      7.46 o
   0  14   1      347.01      358.91      7.87 o
   1  14   1      524.23      474.79     11.00 o
   2  14   1       91.79       90.32      2.70 o
   3  14   1       19.20       24.29      1.91 o
   4  14   1        0.19        1.48      1.59 o
   5  14   1      225.43      197.76      6.32 o
   6  14   1        4.26        5.68      2.39 o
   7  14   1        0.42       -3.28      3.28 o
   8  14   1       16.18       21.82      4.06 o
   9  14   1        1.61        6.13      3.61 o
  10  14   1        0.65       -3.46      3.46 o
 -10  15   1        0.03       -1.80      4.37 o
  -9  15   1        0.09       -0.70      4.89 o
  -8  15   1        0.00        2.32      2.76 o
  -7  15   1        1.15       -2.75      2.75 o
  -6  15   1       17.28       15.95      2.86 o
  -5  15   1      108.07      119.57      5.00 o
  -4  15   1        5.60        2.27      2.18 o
  -3  15   1      639.86      612.15     10.62 o
  -2  15   1     1721.25     1681.22     24.81 o
  -1  15   1       24.68       31.91      1.92 o
   0  15   1      623.77      632.58      8.02 o
   1  15   1      907.64      922.48      9.98 o
   2  15   1        7.13        6.36      1.46 o
   3  15   1      107.40      103.98      3.68 o
   4  15   1        0.66        0.66      1.57 o
   5  15   1        9.97       16.72      3.34 o
   6  15   1       34.20       31.32      3.41 o
   7  15   1        2.84        2.94      2.94 o
   8  15   1       73.67       75.26     11.75 o
   9  15   1       29.08       26.94      4.68 o
  10  15   1       12.91       14.84      5.00 o
 -10  16   1        0.37        0.72      5.66 o
  -9  16   1        0.60       -3.00      4.18 o
  -8  16   1        1.72        2.39      3.31 o
  -7  16   1        1.50        0.67      2.50 o
  -6  16   1        0.68       -2.18      2.18 o
  -5  16   1        6.63       10.70      2.61 o
  -4  16   1       11.54        6.13      2.39 o
  -3  16   1      273.75      269.52      7.80 o
  -2  16   1      196.18      205.25      5.69 o
  -1  16   1       11.96        9.68      1.66 o
   0  16   1      264.83      268.15      4.84 o
   1  16   1        1.37        6.64      1.63 o
   2  16   1        0.77        0.28      1.51 o
   3  16   1      156.38      134.07      5.63 o
   4  16   1      206.54      207.47      6.29 o
   5  16   1       21.38       27.35      3.72 o
   6  16   1        4.37        2.73      2.76 o
   7  16   1       32.36       34.98      7.29 o
   8  16   1       34.02       37.42      4.85 o
   9  16   1        3.58        4.87      3.84 o
  10  16   1       16.48       19.49      6.06 o
 -10  17   1       13.18       28.32      9.78 o
  -9  17   1        4.79        3.60      5.66 o
  -8  17   1        0.48       -1.03      4.01 o
  -7  17   1       60.24       60.05      8.09 o
  -6  17   1       53.87       49.13      4.24 o
  -5  17   1       57.67       56.28      3.91 o
  -4  17   1       20.34       23.45      3.02 o
  -3  17   1       27.61       20.27      3.46 o
  -2  17   1      122.55      126.43      4.68 o
  -1  17   1        4.30       -1.57      1.57 o
   0  17   1      111.48      106.52      3.87 o
   1  17   1      323.98      297.19      6.28 o
   2  17   1      404.89      416.41      8.68 o
   3  17   1      132.22      131.10      5.74 o
   4  17   1        0.14        1.95      2.24 o
   5  17   1       81.50       72.60      5.05 o
   6  17   1       27.49       28.17      3.91 o
   7  17   1        0.30       -2.86      2.86 o
   8  17   1        0.10        5.88      6.85 o
   9  17   1        0.05       -3.66      3.66 o
  -9  18   1        2.30        2.52      4.91 o
  -8  18   1        0.00        9.56      6.18 o
  -7  18   1        8.57       15.68      4.91 o
  -6  18   1       12.87       20.27      3.26 o
  -5  18   1        7.32        5.60      2.56 o
  -4  18   1        8.99       12.74      2.80 o
  -3  18   1       21.84       26.90      4.40 o
  -2  18   1      342.61      358.64      9.71 o
  -1  18   1       20.03       12.06      2.97 o
   0  18   1       81.67       77.81      3.49 o
   1  18   1     1045.56     1036.35     17.64 o
   2  18   1       16.35       13.84      2.97 o
   3  18   1        3.78       -1.87      2.27 o
   4  18   1        4.26       -0.19      2.47 o
   5  18   1       46.78       55.47      4.85 o
   6  18   1        0.47        1.03      3.03 o
   7  18   1       29.99       33.50      4.74 o
   8  18   1       32.49       25.18      4.85 o
   9  18   1        4.52        1.26      4.91 o
  -9  19   1       32.21       54.58      7.62 o
  -8  19   1        0.27       -3.96      3.96 o
  -7  19   1       12.22       13.26      4.91 o
  -6  19   1       11.91        4.17      3.96 o
  -5  19   1       40.45       39.17      4.76 o
  -4  19   1       27.15       26.11      3.57 o
  -3  19   1       41.75       39.58      4.14 o
  -2  19   1        8.86       11.29      3.15 o
  -1  19   1       39.01       37.07      3.32 o
   0  19   1      106.81      117.25      8.62 o
   1  19   1        2.95       10.42      2.48 o
   2  19   1       43.29       51.46      4.23 o
   3  19   1      201.97      176.74      8.55 o
   4  19   1       23.82       21.56      3.76 o
   5  19   1        1.82        1.73      2.84 o
   6  19   1        0.02       -2.43      5.01 o
   7  19   1       37.43       45.78      5.23 o
   8  19   1        0.00       -0.84      4.45 o
   9  19   1        1.85       -1.60      4.83 o
  -8  20   1       34.23       46.70     17.25 o
  -7  20   1       27.84       25.39      6.00 o
  -6  20   1        3.35       -0.14      4.38 o
  -5  20   1       27.99       35.32      5.83 o
  -4  20   1       77.17       73.43      5.54 o
  -3  20   1       39.84       38.86      5.27 o
  -2  20   1      413.61      411.13     10.88 o
  -1  20   1        7.29        7.51      2.56 o
   0  20   1        0.43        3.62      2.44 o
   1  20   1        5.96        7.37      4.89 o
   2  20   1       39.41       40.22      4.91 o
   3  20   1        0.21        0.00      3.28 o
   4  20   1       44.10       39.10      4.74 o
   5  20   1       37.82       41.72      5.10 o
   6  20   1        4.59        2.06      4.13 o
   7  20   1        0.28        1.29      5.41 o
   8  20   1        5.00        2.06      4.73 o
  -8  21   1        0.10       -5.74      7.21 o
  -7  21   1       24.32       24.37      6.16 o
  -6  21   1        4.75       -1.54      4.01 o
  -5  21   1       10.38       11.64      5.15 o
  -4  21   1        0.38       -0.77      3.64 o
  -3  21   1       66.98       74.11      6.73 o
  -2  21   1       36.07       32.44      5.27 o
  -1  21   1       84.21       89.54      7.05 o
   0  21   1        8.74       14.26      3.33 o
   1  21   1       26.63       27.71      4.47 o
   2  21   1        3.94        6.18      3.64 o
   3  21   1       44.23       41.70      5.27 o
   4  21   1        0.85        5.28      3.20 o
   5  21   1        9.14        2.23      3.57 o
   6  21   1        1.01        1.03      4.18 o
   7  21   1       16.29       25.95      8.24 o
   8  21   1       15.79       25.44      6.30 o
  -7  22   1        7.41       10.37      5.27 o
  -6  22   1        3.27        2.02     10.30 o
  -5  22   1        0.05       -0.77      4.01 o
  -4  22   1       17.70       23.10      6.44 o
  -3  22   1        3.23        9.78      5.66 o
  -2  22   1       11.85        8.75      6.18 o
  -1  22   1        0.03       -1.37      2.94 o
   0  22   1      133.64      140.87      7.14 o
   1  22   1        1.80        7.31      3.81 o
   2  22   1        2.19        0.46      5.92 o
   3  22   1        9.82        7.98      4.89 o
   4  22   1        0.98       -1.05      3.06 o
   5  22   1        3.15       10.56      8.50 o
   6  22   1       17.53       22.58      5.69 o
   7  22   1        0.37        1.32      6.18 o
  -7  23   1        5.25       -0.86     10.04 o
  -6  23   1        1.71       -3.73      4.54 o
  -5  23   1        0.44        7.72      6.95 o
  -4  23   1       47.05       47.90      6.55 o
  -3  23   1       38.63       36.56      8.24 o
  -2  23   1       29.23       21.63      7.21 o
  -1  23   1        0.53        0.00      5.66 o
   0  23   1        3.13       -1.29      3.64 o
   1  23   1        2.17       -2.57      5.15 o
   2  23   1        2.95       -4.63      4.63 o
   3  23   1       21.71       17.51      6.69 o
   4  23   1        0.43       -3.81      3.81 o
   5  23   1       16.92       25.95      5.79 o
   6  23   1        1.74       -0.20      4.69 o
   7  23   1        0.56        6.41     12.10 o
  -6  24   1       13.81        7.12      7.98 o
  -5  24   1       13.90       15.19      5.46 o
  -4  24   1        0.90       -3.96      3.96 o
  -3  24   1        8.51       22.66      6.69 o
  -2  24   1        3.07        3.60      5.66 o
  -1  24   1        7.40        8.24      6.69 o
   0  24   1       11.49        7.72      6.44 o
   1  24   1        1.51       -5.15      5.15 o
   2  24   1        9.93        6.69      6.18 o
   3  24   1        3.63        1.54      6.18 o
   4  24   1        5.22       -4.12      5.66 o
   5  24   1        6.86        3.35      4.73 o
   6  24   1        0.61        5.36      8.24 o
  -5  25   1        0.49       -4.89      4.89 o
  -4  25   1        3.30        4.98      4.83 o
  -3  25   1        0.01       -5.66      5.66 o
  -2  25   1       34.98       34.50      8.75 o
  -1  25   1       14.54       10.81      7.21 o
   0  25   1        4.36        0.02      5.41 o
   1  25   1        1.36       -5.15      5.15 o
   2  25   1       26.99       23.69      8.24 o
   3  25   1        8.51        5.66      6.69 o
   4  25   1        0.58       -0.94      4.32 o
   5  25   1        0.08        0.44      4.69 o
  -4  26   1        0.94        3.95      5.92 o
  -3  26   1        0.15        7.72      6.18 o
  -2  26   1        2.50        3.60      6.18 o
  -1  26   1        1.29       -3.60      6.18 o
   0  26   1       10.82        5.27      5.15 o
   1  26   1       23.12       30.90      8.75 o
   2  26   1       24.73       32.44      8.75 o
   3  26   1        0.17        2.06      6.18 o
   4  26   1       60.77       76.83     21.63 o
  -3  27   1       11.05       15.45      7.72 o
  -2  27   1        5.80       -1.54      6.18 o
  -1  27   1        2.67       -5.66      5.66 o
   0  27   1       13.22       17.51      7.72 o
   1  27   1        1.99        2.06      6.69 o
   2  27   1        2.07       -5.66      5.66 o
   3  27   1        1.22       -5.66      5.66 o
  -1  28   1        0.33       -5.15      6.69 o
   1  28   1        5.67       -1.54      6.69 o
 -12   0   2        3.82        6.68      5.27 o
 -11   0   2        2.74       10.65      5.27 o
 -10   0   2       71.97       76.96     19.31 o
  -9   0   2        5.71        4.88      3.44 o
  -8   0   2       17.22        6.67      5.92 o
  -7   0   2       40.29       40.14      4.32 o
  -6   0   2       10.99       11.06      1.68 o
  -5   0   2       18.98       21.73      1.66 o
  -4   0   2     2072.16     2109.74     26.19 o
  -3   0   2     4898.54     4616.48     48.07 o
  -2   0   2    21645.81    20459.72    192.15 o
  -1   0   2    15877.70    14976.31    133.77 o
   0   0   2      397.27      405.78     11.33 o
   1   0   2    18091.72    16495.89    194.33 o
   2   0   2     9231.96     9399.59     96.89 o
   3   0   2       90.69       96.79      2.37 o
   4   0   2      228.11      283.04      5.27 o
   5   0   2       33.86       28.14      2.53 o
   6   0   2      332.40      301.43      6.43 o
   7   0   2      120.57      111.03      5.15 o
   8   0   2      481.73      472.99     14.19 o
   9   0   2     1105.12     1096.46     35.53 o
  10   0   2        1.49        4.87      3.96 o
  11   0   2        4.78       -0.51      6.18 o
  12   0   2        6.00       -2.06      6.69 o
 -12   1   2        3.51       -1.58      3.52 o
 -11   1   2       41.87       41.66      4.57 o
 -10   1   2       30.53       33.90      4.04 o
  -9   1   2        1.59        1.43      2.30 o
  -8   1   2        0.85        1.09      2.04 o
  -7   1   2      143.55      159.80      5.27 o
  -6   1   2      708.18      763.50      7.95 o
  -5   1   2      335.37      336.30      4.21 o
  -4   1   2      487.34      431.26      4.63 o
  -3   1   2       32.59       41.83      1.06 o
  -2   1   2     2921.33     2979.06     21.01 o
  -1   1   2      983.00     1012.92      7.39 o
   0   1   2     3332.41     3251.94     56.90 o
   1   1   2     2421.25     2526.93     19.81 o
   2   1   2     1670.76     1591.84     12.09 o
   3   1   2      239.76      247.36      3.02 o
   4   1   2      374.11      492.78      5.46 o
   5   1   2       27.84       34.96      1.49 o
   6   1   2       42.59       40.62      1.89 o
   7   1   2      142.17      146.38      4.09 o
   8   1   2      370.68      383.33      8.95 o
   9   1   2       17.72       17.18      3.39 o
  10   1   2       65.07       85.05      8.35 o
  11   1   2       19.45       19.31      5.46 o
  12   1   2        0.28       -4.54      4.54 o
 -12   2   2        0.18        0.51      3.34 o
 -11   2   2       13.24       15.85      3.83 o
 -10   2   2       11.82       12.82      4.09 o
  -9   2   2        0.86       -2.12      2.12 o
  -8   2   2       18.90       19.58      3.42 o
  -7   2   2      118.73      107.22      4.35 o
  -6   2   2      112.15      124.83      2.74 o
  -5   2   2       95.17      111.98      2.53 o
  -4   2   2        3.49        7.96      0.73 o
  -3   2   2     1819.54     1710.20     13.31 o
  -2   2   2    43536.01    38562.91    279.93 o
  -1   2   2      307.73      344.45      2.83 o
   0   2   2     1197.60     1145.80      9.67 o
   1   2   2      108.71      117.98      1.44 o
   2   2   2      301.74      317.52      2.95 o
   3   2   2     1566.40     1616.11     14.15 o
   4   2   2      322.10      294.27      4.62 o
   5   2   2      918.21      981.41      9.94 o
   6   2   2       50.93       44.30      2.05 o
   7   2   2        3.74        5.94      1.88 o
   8   2   2       79.22       83.57      5.72 o
   9   2   2       74.50       79.17      4.76 o
  10   2   2       14.38       17.09      3.96 o
  11   2   2        0.02       -3.81      3.81 o
  12   2   2        0.97       -4.08      4.08 o
 -12   3   2        0.08        0.23      3.47 o
 -11   3   2        2.60        6.21      3.59 o
 -10   3   2        1.16        0.86      2.69 o
  -9   3   2       21.45       19.11      3.51 o
  -8   3   2        1.80        4.50      2.15 o
  -7   3   2        2.71        0.33      1.81 o
  -6   3   2       99.31       96.88      2.60 o
  -5   3   2      546.94      488.02      6.13 o
  -4   3   2     1348.54     1400.20     11.46 o
  -3   3   2      121.31       92.27      1.67 o
  -2   3   2     3602.66     3732.79     27.49 o
  -1   3   2     6521.10     6457.07     48.32 o
   0   3   2    11581.89    11303.74     79.91 o
   1   3   2     2296.56     2410.45     17.92 o
   2   3   2      622.65      674.53      5.61 o
   3   3   2      488.16      454.76      4.55 o
   4   3   2        0.12        2.53      0.76 o
   5   3   2     1645.78     1610.83     16.07 o
   6   3   2      510.40      533.58      7.12 o
   7   3   2      233.34      251.42      5.85 o
   8   3   2       64.27       70.47      4.18 o
   9   3   2       17.38       26.18      3.36 o
  10   3   2      115.69      125.11      6.91 o
  11   3   2       11.11       12.20      5.41 o
  12   3   2        1.43       -4.54      4.54 o
 -12   4   2        3.42        0.59      3.50 o
 -11   4   2       31.24       31.54      4.46 o
 -10   4   2        0.93        4.83      2.84 o
  -9   4   2      141.34      148.85      6.10 o
  -8   4   2       71.32       61.37      3.86 o
  -7   4   2       31.94       36.67      2.94 o
  -6   4   2       60.01       59.04      2.06 o
  -5   4   2      399.13      410.78      5.22 o
  -4   4   2     1535.60     1556.00     12.63 o
  -3   4   2       33.42       40.05      1.11 o
  -2   4   2     4235.86     4393.20     32.31 o
  -1   4   2     1553.91     1561.34     11.90 o
   0   4   2      716.74      782.87      6.25 o
   1   4   2      117.57      125.74      1.52 o
   2   4   2      327.47      359.60      3.25 o
   3   4   2      234.22      180.19      2.41 o
   4   4   2      814.27      828.14     13.81 o
   5   4   2      619.34      630.51      7.59 o
   6   4   2      360.44      367.78      5.25 o
   7   4   2        0.01       -1.46      1.46 o
   8   4   2      241.73      241.41      6.95 o
   9   4   2       18.01       16.18      3.07 o
  10   4   2       16.61        7.43      5.39 o
  11   4   2        2.43        2.82      6.69 o
  12   4   2        0.86        1.27      7.47 o
 -12   5   2        1.42       -3.60      4.85 o
 -11   5   2        4.33        5.74      4.44 o
 -10   5   2        1.93        1.53      2.74 o
  -9   5   2        0.20       -1.23      2.44 o
  -8   5   2       86.20       81.09      4.31 o
  -7   5   2       20.18       23.57      2.69 o
  -6   5   2       10.58       13.65      1.31 o
  -5   5   2        3.46        0.99      0.80 o
  -4   5   2      131.87      167.91      2.56 o
  -3   5   2      331.34      327.98      3.51 o
  -2   5   2     1801.56     1796.18     14.64 o
  -1   5   2     5787.27     5996.17     43.79 o
   0   5   2     3925.33     3895.00     35.24 o
   1   5   2      356.91      417.79      3.71 o
   2   5   2     1936.76     1882.34     14.42 o
   3   5   2      225.81      255.82      3.28 o
   4   5   2     2166.19     2135.03     18.88 o
   5   5   2       26.00       26.89      1.42 o
   6   5   2      186.95      189.74      5.38 o
   7   5   2      124.41      109.05      4.10 o
   8   5   2       13.53       11.20      2.83 o
   9   5   2        0.86        4.00      2.63 o
  10   5   2        2.76        3.64      3.33 o
  11   5   2        5.84        4.18      4.32 o
  12   5   2        0.40        2.63      4.83 o
 -12   6   2       17.91       28.42      6.73 o
 -11   6   2        4.93        7.78      3.26 o
 -10   6   2        5.38        3.74      3.57 o
  -9   6   2      346.60      377.86      9.78 o
  -8   6   2        9.80        9.12      2.78 o
  -7   6   2      191.15      204.05      5.92 o
  -6   6   2       18.87       24.68      1.87 o
  -5   6   2      104.09      107.95      2.43 o
  -4   6   2      194.70      203.27      2.89 o
  -3   6   2     2405.39     2432.61     18.77 o
  -2   6   2       83.98      120.30      1.93 o
  -1   6   2     5045.77     5127.61     39.68 o
   0   6   2     1096.33     1090.95      9.15 o
   1   6   2      544.29      543.71      5.02 o
   2   6   2     3808.85     4074.65     33.74 o
   3   6   2     4555.07     4667.15     36.60 o
   4   6   2      396.02      380.66      4.70 o
   5   6   2       62.92       62.55      1.99 o
   6   6   2        0.22       -0.54      1.18 o
   7   6   2       51.64       46.55      2.94 o
   8   6   2       87.08       76.46      4.38 o
   9   6   2       57.48       59.66      5.05 o
  10   6   2       12.67        7.77      3.65 o
  11   6   2        6.59       10.09      4.91 o
  12   6   2        1.09        1.87      4.45 o
 -12   7   2        0.66        3.04      5.64 o
 -11   7   2        0.81       -4.39      4.39 o
 -10   7   2       13.92       13.84      6.00 o
  -9   7   2       14.34       16.77      3.23 o
  -8   7   2        1.10        4.96      2.35 o
  -7   7   2        1.52        0.46      1.92 o
  -6   7   2       61.87       52.81      2.72 o
  -5   7   2       88.90       85.93      2.24 o
  -4   7   2      209.66      207.87      3.00 o
  -3   7   2       33.13       29.03      1.20 o
  -2   7   2      282.56      324.28      3.63 o
  -1   7   2      623.32      627.89      5.56 o
   0   7   2      100.90       83.82      1.48 o
   1   7   2     1248.86     1199.18     10.13 o
   2   7   2      915.81     1038.43     13.96 o
   3   7   2      150.44      229.43      3.10 o
   4   7   2      633.55      660.60      6.42 o
   5   7   2       96.33       92.77      2.36 o
   6   7   2        2.84        2.54      1.38 o
   7   7   2       43.88       48.00      3.41 o
   8   7   2      250.01      215.08      6.67 o
   9   7   2        0.00       -1.89      2.86 o
  10   7   2        1.93        1.34      3.24 o
  11   7   2        1.51        6.18      4.91 o
 -12   8   2       31.49       24.46      6.55 o
 -11   8   2        0.32       -0.24      3.07 o
 -10   8   2        5.97        0.54      2.72 o
  -9   8   2        0.00        2.24      2.69 o
  -8   8   2       20.95       20.71      3.02 o
  -7   8   2       33.08       33.06      4.91 o
  -6   8   2       48.22       55.30      2.76 o
  -5   8   2      152.39      148.72      2.95 o
  -4   8   2      664.81      668.66      6.97 o
  -3   8   2      192.95      195.23      2.61 o
  -2   8   2       11.77        8.00      0.88 o
  -1   8   2       42.03       40.11      1.15 o
   0   8   2     3166.02     3397.69     25.43 o
   1   8   2      626.62      705.62      6.24 o
   2   8   2     1001.18     1120.30      9.32 o
   3   8   2      903.99      943.97      8.72 o
   4   8   2       18.21       18.09      1.14 o
   5   8   2      483.60      477.03      5.82 o
   6   8   2       49.06       49.80      2.59 o
   7   8   2      176.45      177.75      5.91 o
   8   8   2       33.69       29.14      3.51 o
   9   8   2        5.34        3.45      3.14 o
  10   8   2        2.57       -0.26      3.70 o
  11   8   2        0.00        1.54      4.18 o
 -11   9   2       23.25       26.08      5.04 o
 -10   9   2        1.50        1.85      3.06 o
  -9   9   2        0.07       -1.05      2.48 o
  -8   9   2       55.30       53.98      3.91 o
  -7   9   2       15.66       16.52      5.51 o
  -6   9   2       51.23       46.40      2.66 o
  -5   9   2     1346.77     1351.79     12.63 o
  -4   9   2      177.47      175.20      3.04 o
  -3   9   2      460.35      566.96      5.72 o
  -2   9   2      682.06      650.09      6.41 o
  -1   9   2       30.76       33.91      1.08 o
   0   9   2      642.21      601.91      5.56 o
   1   9   2     2395.03     2360.05     18.21 o
   2   9   2     1339.97     1471.35     11.99 o
   3   9   2        7.27       12.27      0.97 o
   4   9   2      242.78      205.05      3.84 o
   5   9   2        0.02        0.34      1.40 o
   6   9   2      177.88      197.67      4.58 o
   7   9   2      154.10      158.06      5.71 o
   8   9   2        3.48        1.49      2.86 o
   9   9   2       43.97       53.23      5.39 o
  10   9   2       13.42        9.02      3.76 o
  11   9   2        3.15       -2.90      4.32 o
 -11  10   2        2.13       -4.32      4.32 o
 -10  10   2       22.13       26.36      4.09 o
  -9  10   2        2.18        2.74      2.82 o
  -8  10   2       24.28       33.11      3.52 o
  -7  10   2       14.50       17.71      3.18 o
  -6  10   2        1.35        0.76      1.70 o
  -5  10   2      156.30      162.89      3.70 o
  -4  10   2     1089.55     1089.60     10.40 o
  -3  10   2      274.69      335.27      4.52 o
  -2  10   2        5.16        2.98      0.88 o
  -1  10   2      701.51      706.47      6.54 o
   0  10   2      907.26      842.35      7.44 o
   1  10   2     1023.85     1127.60      9.55 o
   2  10   2      119.02      148.02      2.44 o
   3  10   2       18.29       17.15      1.14 o
   4  10   2        1.53       -0.80      0.80 o
   5  10   2      264.73      221.60      4.65 o
   6  10   2       62.80       49.98      3.86 o
   7  10   2      372.05      370.20      8.81 o
   8  10   2       61.86       67.49      5.04 o
   9  10   2        2.03        3.80      3.06 o
  10  10   2        0.00        1.58      3.24 o
  11  10   2        1.55        3.49      8.24 o
 -11  11   2        5.60        6.73      4.91 o
 -10  11   2        4.13        6.75      3.61 o
  -9  11   2        1.70       -2.30      2.30 o
  -8  11   2        5.15        5.80      2.80 o
  -7  11   2       59.57       57.56      3.85 o
  -6  11   2        9.13        5.57      2.09 o
  -5  11   2        0.89        1.44      1.41 o
  -4  11   2      136.26      138.02      3.12 o
  -3  11   2       86.21       92.52      2.41 o
  -2  11   2      171.79      156.64      2.91 o
  -1  11   2      123.16      141.17      2.53 o
   0  11   2      133.85      138.38      2.45 o
   1  11   2      941.95      971.49      9.10 o
   2  11   2       12.03        7.83      1.00 o
   3  11   2       26.37       25.80      2.05 o
   4  11   2        4.22        1.98      1.25 o
   5  11   2       90.55      108.90      4.53 o
   6  11   2        0.37        0.89      1.75 o
   7  11   2      110.76       94.80      4.98 o
   8  11   2       13.81       16.98      3.61 o
   9  11   2        1.38       -1.90      3.06 o
  10  11   2        0.21       -3.41      3.41 o
  11  11   2        0.07       -2.33      4.18 o
 -11  12   2        6.04        1.54      5.10 o
 -10  12   2        0.64        6.06      3.79 o
  -9  12   2        5.65        5.75      2.92 o
  -8  12   2       84.68       73.98      4.66 o
  -7  12   2      223.30      230.55      7.06 o
  -6  12   2        0.02       -0.36      2.09 o
  -5  12   2        9.55        3.34      1.67 o
  -4  12   2      186.02      192.48      4.01 o
  -3  12   2      819.07      824.59      9.55 o
  -2  12   2      423.73      459.59      6.08 o
  -1  12   2     1237.67     1180.59     12.00 o
   0  12   2      240.09      235.57      3.43 o
   1  12   2      187.58      209.19      3.76 o
   2  12   2      405.43      405.43      5.26 o
   3  12   2      167.20      159.90      3.32 o
   4  12   2       69.61       71.57      2.68 o
   5  12   2      343.03      348.64      6.20 o
   6  12   2      434.03      407.46      8.28 o
   7  12   2        9.50        5.30      3.85 o
   8  12   2       10.15       11.59      3.46 o
   9  12   2       45.62       44.14      5.04 o
  10  12   2       61.70       66.97      7.76 o
  11  12   2        9.05        6.78      5.27 o
 -11  13   2        6.25       -5.11      7.47 o
 -10  13   2        8.59       -0.77      4.37 o
  -9  13   2        4.73        1.51      4.24 o
  -8  13   2       33.25       40.97      4.01 o
  -7  13   2        3.77        1.83      2.39 o
  -6  13   2       47.35       50.10      3.65 o
  -5  13   2      443.19      449.71      8.16 o
  -4  13   2      391.29      359.98      5.79 o
  -3  13   2      930.21      898.80     10.43 o
  -2  13   2       17.77       19.82      1.79 o
  -1  13   2        3.87        4.25      1.02 o
   0  13   2      375.88      357.16      4.56 o
   1  13   2      579.55      593.79      6.52 o
   2  13   2      175.98      182.74      3.37 o
   3  13   2       40.99       26.76      1.84 o
   4  13   2      133.32      141.72      3.81 o
   5  13   2      138.97      127.34      4.22 o
   6  13   2       18.75       18.96      2.81 o
   7  13   2       95.61       91.00      6.88 o
   8  13   2       41.76       31.99      4.46 o
   9  13   2        3.06        5.73      3.66 o
  10  13   2        2.97        5.19      4.48 o
 -10  14   2       12.69        5.97      4.91 o
  -9  14   2       18.39       23.28      4.38 o
  -8  14   2       15.85       18.11      3.33 o
  -7  14   2       17.30       20.81      3.28 o
  -6  14   2        2.51        4.63      2.41 o
  -5  14   2       44.89       43.03      3.39 o
  -4  14   2       23.55       24.15      2.33 o
  -3  14   2      133.23      134.97      4.15 o
  -2  14   2      369.70      363.74      6.66 o
  -1  14   2      285.28      264.51      4.21 o
   0  14   2      582.06      579.77      6.94 o
   1  14   2        0.28        0.48      1.03 o
   2  14   2      538.85      589.69      8.11 o
   3  14   2      444.91      459.87      7.77 o
   4  14   2       29.67       18.66      1.97 o
   5  14   2       33.21       32.06      2.71 o
   6  14   2        0.70        1.11      2.47 o
   7  14   2       13.75       15.03      3.41 o
   8  14   2       11.88        4.83      3.33 o
   9  14   2       10.05       10.56      3.84 o
  10  14   2        4.78        3.96      4.09 o
 -10  15   2        0.18        4.58      5.15 o
  -9  15   2       17.65        7.41      8.75 o
  -8  15   2        4.24       10.29      4.01 o
  -7  15   2        0.43        1.30      2.48 o
  -6  15   2        4.39        5.68      2.60 o
  -5  15   2      282.54      284.64      7.58 o
  -4  15   2       20.51       21.19      2.36 o
  -3  15   2       83.40       82.45      3.48 o
  -2  15   2       79.89       71.44      3.03 o
  -1  15   2      269.13      231.84      4.32 o
   0  15   2      485.54      508.81      6.90 o
   1  15   2      117.80      106.03      3.02 o
   2  15   2      435.67      395.55      7.17 o
   3  15   2       31.32       24.86      2.22 o
   4  15   2      137.90      127.69      4.24 o
   5  15   2      143.46      128.04      5.93 o
   6  15   2        1.28        0.07      2.59 o
   7  15   2       34.82       40.53      5.55 o
   8  15   2       25.06       24.89      4.22 o
   9  15   2       57.26       68.71      6.11 o
  10  15   2       10.62        7.09      4.58 o
 -10  16   2        5.26        1.80      4.73 o
  -9  16   2       13.54       22.66     17.25 o
  -8  16   2        1.17       -0.34      3.27 o
  -7  16   2       12.10       13.35      3.54 o
  -6  16   2        9.79       15.48      2.98 o
  -5  16   2      183.85      191.67      6.35 o
  -4  16   2        1.14       -1.27      2.60 o
  -3  16   2      698.42      692.28     15.31 o
  -2  16   2        3.57        4.15      1.81 o
  -1  16   2      506.62      503.05      7.72 o
   0  16   2       34.11       36.53      2.53 o
   1  16   2       85.25       78.34      2.97 o
   2  16   2       30.60       24.11      2.20 o
   3  16   2      205.72      187.45      5.46 o
   4  16   2       23.53       20.74      3.09 o
   5  16   2       73.77       71.51      4.95 o
   6  16   2       33.19       36.52      4.34 o
   7  16   2       55.85       56.57      5.11 o
   8  16   2        3.81        6.69      3.61 o
   9  16   2        0.00       -3.48      3.48 o
  10  16   2       13.59       19.57      9.95 o
 -10  17   2        0.02        1.03      7.72 o
  -9  17   2        0.52       -3.96      3.96 o
  -8  17   2        0.45        0.09      3.96 o
  -7  17   2       26.88       33.39      4.44 o
  -6  17   2        0.88        1.43      2.84 o
  -5  17   2       20.29       27.40      3.60 o
  -4  17   2        6.26        5.02      2.49 o
  -3  17   2      122.97      127.54      5.93 o
  -2  17   2       30.73       26.88      2.77 o
  -1  17   2       41.89       37.47      3.03 o
   0  17   2        6.50        7.15      1.79 o
   1  17   2        2.58        3.26      1.62 o
   2  17   2        0.02       -1.23      1.77 o
   3  17   2       31.36       31.92      3.24 o
   4  17   2        3.94        1.41      2.47 o
   5  17   2       31.83       30.58      4.06 o
   6  17   2       49.39       41.17      4.46 o
   7  17   2       25.30       30.27      4.55 o
   8  17   2        0.28       -1.36      3.46 o
   9  17   2       21.04       32.41      6.56 o
  -9  18   2        9.31        7.79      5.43 o
  -8  18   2        0.43       -0.26      4.37 o
  -7  18   2       23.67       33.14      4.74 o
  -6  18   2        3.88        3.11      3.16 o
  -5  18   2        0.23        2.17      2.94 o
  -4  18   2        1.92       -0.10      2.30 o
  -3  18   2       32.55       35.63      3.79 o
  -2  18   2       38.23       30.41      3.63 o
  -1  18   2      219.87      233.05      5.75 o
   0  18   2      466.97      466.92     11.08 o
   1  18   2        2.46       -0.89      1.69 o
   2  18   2      177.54      180.17      8.27 o
   3  18   2        7.09        5.42      3.08 o
   4  18   2        9.46        9.23      3.53 o
   5  18   2       27.92       26.67      3.93 o
   6  18   2        0.13       -3.19      3.19 o
   7  18   2        1.15        0.39      3.24 o
   8  18   2        0.04        3.64      3.80 o
   9  18   2        0.04       -3.76      3.76 o
  -9  19   2       17.37       26.00      6.36 o
  -8  19   2       14.98       14.73      6.95 o
  -7  19   2        9.46       13.65      7.47 o
  -6  19   2        0.18       -1.58      3.24 o
  -5  19   2        7.47        4.73      3.33 o
  -4  19   2      100.09      104.30      6.14 o
  -3  19   2       76.87       75.91      6.69 o
  -2  19   2       31.53       25.87      4.54 o
  -1  19   2       72.44       65.71      4.74 o
   0  19   2       47.28       54.11      4.46 o
   1  19   2      336.94      327.43      9.41 o
   2  19   2       79.40       73.45      5.83 o
   3  19   2       42.80       45.28      6.18 o
   4  19   2       58.95       59.26      4.85 o
   5  19   2       62.18       62.54      8.32 o
   6  19   2        4.16        1.49      3.10 o
   7  19   2       40.22       31.09      4.77 o
   8  19   2       28.82       21.13      4.98 o
   9  19   2        1.55        1.03      7.72 o
  -8  20   2        0.57       -4.61      5.41 o
  -7  20   2        5.62        9.73      5.15 o
  -6  20   2        0.18        4.93      4.18 o
  -5  20   2        1.60        5.49      3.27 o
  -4  20   2        0.09       -2.26      2.76 o
  -3  20   2       10.70        1.91      6.44 o
  -2  20   2        7.17        6.77      3.81 o
  -1  20   2      109.89      104.09      5.84 o
   0  20   2       28.13       31.36      3.90 o
   1  20   2        3.07        9.97      3.14 o
   2  20   2        7.85        6.28     13.65 o
   3  20   2       12.21       15.33      4.18 o
   4  20   2        1.33       -2.02      3.16 o
   5  20   2        3.54       -0.54      2.94 o
   6  20   2        0.26       -1.28      3.10 o
   7  20   2       12.39        7.07      5.98 o
   8  20   2        8.07        3.15      5.41 o
  -8  21   2        0.00       -3.68      4.69 o
  -7  21   2        0.41       -1.28      6.18 o
  -6  21   2       40.01       41.48      6.73 o
  -5  21   2      115.22      120.77      8.74 o
  -4  21   2       14.66       12.10      3.84 o
  -3  21   2       18.09       17.89      6.18 o
  -2  21   2        0.08        0.49      3.81 o
  -1  21   2       98.33       88.76      5.54 o
   0  21   2       63.44       53.51      4.95 o
   1  21   2       52.88       65.26      6.18 o
   2  21   2       13.93       20.66      6.18 o
   3  21   2       39.04       38.14      5.27 o
   4  21   2        7.86        6.58      3.24 o
   5  21   2       32.01       34.00      4.74 o
   6  21   2       14.63        8.84      3.96 o
   7  21   2       35.54       35.55      5.43 o
   8  21   2        2.07        4.17      5.20 o
  -7  22   2        3.32        6.38      4.69 o
  -6  22   2        0.63        1.66      4.18 o
  -5  22   2        7.13       11.09      6.95 o
  -4  22   2      105.88      120.57      8.72 o
  -3  22   2        0.31       -3.44      3.44 o
  -2  22   2        5.42        1.86      4.12 o
  -1  22   2       27.66       36.97      4.44 o
   0  22   2      148.28      145.49      7.12 o
   1  22   2        0.39       -2.57      3.28 o
   2  22   2        0.59        0.77      3.64 o
   3  22   2       43.35       53.47      7.47 o
   4  22   2       44.91       47.74      5.15 o
   5  22   2       10.58       13.82      4.39 o
   6  22   2       33.19       47.32      7.09 o
   7  22   2        1.85        1.09      4.83 o
  -7  23   2        2.44       12.13      5.79 o
  -6  23   2        0.79        0.72      4.54 o
  -5  23   2        0.46       -2.43      4.54 o
  -4  23   2       12.87       10.36      4.91 o
  -3  23   2        0.00        1.54      5.66 o
  -2  23   2        0.47        0.09      4.18 o
  -1  23   2        0.04        2.06      4.01 o
   0  23   2        3.48        4.06      3.36 o
   1  23   2        0.58        2.43      3.81 o
   2  23   2        8.04        3.24      7.98 o
   3  23   2       23.83       15.69      4.69 o
   4  23   2        8.75        2.20      3.41 o
   5  23   2       12.33       16.88      5.64 o
   6  23   2        0.12       -7.19     11.33 o
   7  23   2        5.24        7.72      8.24 o
  -6  24   2        0.03        6.14      5.27 o
  -5  24   2        0.43       -0.47     10.56 o
  -4  24   2       12.66       21.55      5.64 o
  -3  24   2       12.79       10.81      6.69 o
  -2  24   2        9.35       10.30      6.69 o
  -1  24   2        0.00       -5.66      5.66 o
   0  24   2       15.59       12.84      7.98 o
   1  24   2        2.00        2.57      5.15 o
   2  24   2       28.09       24.72      7.21 o
   3  24   2        1.83       11.33      6.69 o
   4  24   2       19.34       20.18      5.79 o
   5  24   2        0.13        0.00      4.37 o
   6  24   2        0.34       -3.71      4.32 o
  -5  25   2        3.14       -1.03      4.73 o
  -4  25   2        6.66        4.20      4.69 o
  -3  25   2       13.56       15.96      7.72 o
  -2  25   2        7.33       11.33      7.21 o
  -1  25   2       10.50        0.51      6.69 o
   0  25   2       19.19       27.03      5.64 o
   1  25   2       32.12       23.17      7.72 o
   2  25   2        2.82        8.75      6.69 o
   3  25   2       46.97       37.59      8.75 o
   4  25   2       21.03       32.51      6.19 o
   5  25   2        0.12       -0.75      4.57 o
  -4  26   2        2.96       -2.60      8.75 o
  -3  26   2        0.05       -1.03      6.18 o
  -2  26   2        1.23       -5.15      5.66 o
  -1  26   2       28.79       32.44      9.27 o
   0  26   2        2.28        9.27      6.18 o
   1  26   2        0.07        9.78      6.69 o
   2  26   2        2.08       -5.15      5.15 o
   3  26   2        0.02        1.54      6.18 o
   4  26   2        0.06        7.02      4.91 o
  -3  27   2        0.67       -6.18      6.18 o
  -2  27   2        0.00       -5.66      5.66 o
  -1  27   2       13.47       13.90      7.21 o
   0  27   2       15.26       13.39      7.21 o
   1  27   2       10.78        5.15      6.69 o
   2  27   2        5.54        6.18      6.69 o
   3  27   2        0.89        9.78      7.21 o
 -12   1   3        0.66        4.17      3.48 o
 -11   1   3        2.02        0.96      3.19 o
 -10   1   3        0.17       -2.50      2.50 o
  -9   1   3        0.12       -1.73      2.16 o
  -8   1   3       80.75       82.92      4.17 o
  -7   1   3      383.32      365.02      8.04 o
  -6   1   3      121.14      124.80      3.25 o
  -5   1   3      315.16      281.78      6.61 o
  -4   1   3      182.71      179.41      2.84 o
  -3   1   3      995.86      959.41      8.89 o
  -2   1   3      976.76      906.14      7.64 o
  -1   1   3     5184.11     5349.70     60.81 o
   0   1   3      744.60      713.32     20.08 o
   1   1   3       57.51       60.89      0.94 o
   2   1   3     1000.04     1022.04      8.05 o
   3   1   3      584.79      618.59      6.12 o
   4   1   3       37.62       38.10      1.31 o
   5   1   3      789.21      764.08      8.07 o
   6   1   3       90.74       95.83      2.66 o
   7   1   3        0.00       -1.42      1.42 o
   8   1   3      135.70      147.25      9.89 o
   9   1   3       41.98       33.35      3.47 o
  10   1   3        0.29       -2.83      3.64 o
  11   1   3        3.29       -2.06      4.01 o
  12   1   3        1.30        2.06      4.73 o
 -12   2   3        0.34       -1.48      4.48 o
 -11   2   3       24.17       16.45      3.84 o
 -10   2   3        9.17        9.18      3.94 o
  -9   2   3       27.82       32.43      3.50 o
  -8   2   3        9.65       18.46      3.32 o
  -7   2   3       18.90       15.19      2.53 o
  -6   2   3      285.57      289.42      5.98 o
  -5   2   3      424.59      446.11      5.88 o
  -4   2   3      156.90      157.89      2.68 o
  -3   2   3     1361.13     1357.26     12.17 o
  -2   2   3    21055.93    20488.49    157.48 o
  -1   2   3     4393.32     4615.70     38.15 o
   0   2   3        1.19        1.42      0.67 o
   1   2   3       55.64       59.37      1.38 o
   2   2   3      428.55      447.29      4.33 o
   3   2   3     5074.43     5115.81     42.16 o
   4   2   3      412.88      452.54      5.14 o
   5   2   3       19.21       16.77      1.25 o
   6   2   3      685.99      713.81      8.12 o
   7   2   3      616.58      596.81     15.24 o
   8   2   3      150.53      155.75      5.60 o
   9   2   3       21.45       16.47      3.07 o
  10   2   3       56.05       61.09      6.55 o
  11   2   3        1.03        1.80      4.01 o
  12   2   3        0.84       -1.70      4.18 o
 -12   3   3        5.86       13.18      4.63 o
 -11   3   3        0.63        3.59      3.35 o
 -10   3   3        0.38       -2.41      2.50 o
  -9   3   3        6.50       10.10      2.89 o
  -8   3   3      118.34      117.84      4.92 o
  -7   3   3        5.34        3.87      1.60 o
  -6   3   3       14.82       18.16      1.43 o
  -5   3   3      545.64      541.98      6.77 o
  -4   3   3      285.07      305.59      4.02 o
  -3   3   3       64.56       81.01      1.61 o
  -2   3   3     1340.12     1385.02     10.25 o
  -1   3   3      457.60      451.73      4.96 o
   0   3   3      240.64      231.53      2.88 o
   1   3   3       80.87       83.78      1.47 o
   2   3   3      352.33      394.08      4.02 o
   3   3   3      595.32      622.19      6.23 o
   4   3   3      129.07      120.94      2.33 o
   5   3   3      151.72      169.87      3.10 o
   6   3   3       23.46       17.87      1.49 o
   7   3   3      518.45      473.39      9.67 o
   8   3   3       18.13       18.31      3.27 o
   9   3   3        2.79        2.98      2.86 o
  10   3   3        0.07        6.11      4.18 o
  11   3   3        3.84       10.49      4.91 o
  12   3   3        0.79       -1.54      4.73 o
 -12   4   3        3.92       -2.25      3.98 o
 -11   4   3       58.02       64.55      5.21 o
 -10   4   3        0.23        4.33      2.89 o
  -9   4   3       55.71       50.18      4.05 o
  -8   4   3        1.27        7.94      2.41 o
  -7   4   3        1.39        4.35      1.99 o
  -6   4   3      285.87      281.73      4.44 o
  -5   4   3      115.93      122.64      2.54 o
  -4   4   3      297.75      284.53      3.88 o
  -3   4   3     1241.62     1237.22     10.62 o
  -2   4   3      797.96      865.34      7.11 o
  -1   4   3       14.91       17.48      0.65 o
   0   4   3      780.72      773.01      7.44 o
   1   4   3     4535.33     4668.53     44.41 o
   2   4   3       10.89       15.70      0.62 o
   3   4   3       60.61       83.32      1.75 o
   4   4   3      346.75      383.86      4.63 o
   5   4   3       65.16       73.56      2.07 o
   6   4   3       77.39       88.32      2.59 o
   7   4   3        4.61       -1.90      1.90 o
   8   4   3      170.39      147.10      5.66 o
   9   4   3       29.84       25.89      3.96 o
  10   4   3       33.46       47.49      6.16 o
  11   4   3        5.76       -3.35      4.38 o
  12   4   3       22.80       27.55      6.36 o
 -12   5   3       24.74       27.81      5.63 o
 -11   5   3        1.72        1.36      3.15 o
 -10   5   3        0.19        2.73      2.81 o
  -9   5   3        2.11       -0.42      2.41 o
  -8   5   3        0.11       -2.10      2.16 o
  -7   5   3      241.14      265.54      6.81 o
  -6   5   3      127.14      133.05      3.07 o
  -5   5   3       60.83       63.64      1.92 o
  -4   5   3      587.47      591.66      6.45 o
  -3   5   3      444.72      461.66      5.06 o
  -2   5   3     1955.57     1888.50     15.33 o
  -1   5   3     1892.19     1877.89     15.02 o
   0   5   3     3508.67     3483.21     28.89 o
   1   5   3     4887.06     4826.93     37.43 o
   2   5   3        1.14        3.30      0.45 o
   3   5   3      614.08      552.31      5.76 o
   4   5   3      957.07     1007.39      9.80 o
   5   5   3      560.48      524.55      6.22 o
   6   5   3       96.25       89.60      2.83 o
   7   5   3      510.20      473.20      8.47 o
   8   5   3      268.90      273.31      7.46 o
   9   5   3       35.40       37.88      5.17 o
  10   5   3        1.23       -3.28      3.28 o
  11   5   3       15.09       20.50      5.64 o
 -12   6   3        0.00        3.23      4.47 o
 -11   6   3        0.33        1.36      3.76 o
 -10   6   3       36.61       37.45      4.10 o
  -9   6   3       23.81       19.17      3.21 o
  -8   6   3       13.76       11.97      3.05 o
  -7   6   3       31.55       35.83      3.07 o
  -6   6   3      192.99      175.66      3.80 o
  -5   6   3      267.36      256.73      3.77 o
  -4   6   3      142.27      125.74      2.43 o
  -3   6   3     4974.61     5040.61     39.48 o
  -2   6   3      704.41      658.74      6.94 o
  -1   6   3        0.01       -0.16      0.38 o
   0   6   3     1848.63     2017.60     16.14 o
   1   6   3       30.44       37.65      1.12 o
   2   6   3      140.38      124.25      1.89 o
   3   6   3       68.91       91.49      1.82 o
   4   6   3      288.74      337.28      4.42 o
   5   6   3        0.10       -0.82      0.82 o
   6   6   3      982.30      947.30     10.98 o
   7   6   3      244.45      235.68      5.89 o
   8   6   3        2.64        3.75      2.37 o
   9   6   3        4.00        6.22      5.57 o
  10   6   3        0.21        5.95      3.46 o
  11   6   3       12.98       10.04      5.06 o
 -12   7   3        0.06        3.63      4.28 o
 -11   7   3        1.11        0.02      3.61 o
 -10   7   3        1.61       -0.92      2.62 o
  -9   7   3        0.01       -0.12      2.63 o
  -8   7   3        0.05       -1.85      2.18 o
  -7   7   3      362.29      371.75      8.42 o
  -6   7   3       11.07        7.02      1.57 o
  -5   7   3      375.13      378.61      5.59 o
  -4   7   3       57.98       60.71      1.76 o
  -3   7   3      241.39      237.88      3.81 o
  -2   7   3      288.99      369.16      4.90 o
  -1   7   3     1278.88     1350.35     15.95 o
   0   7   3      752.58      799.72      7.09 o
   1   7   3       46.02       31.30      1.29 o
   2   7   3        0.09        0.34      0.59 o
   3   7   3       24.58       36.52      1.29 o
   4   7   3      285.80      297.53      4.67 o
   5   7   3      106.74      102.27      3.72 o
   6   7   3       56.06       56.04      2.59 o
   7   7   3      105.27       98.32      3.95 o
   8   7   3       68.98       80.58      5.15 o
   9   7   3       12.01       11.10      6.01 o
  10   7   3        0.05       -1.99      4.35 o
  11   7   3        0.35       -1.54      4.01 o
 -12   8   3        2.59        9.27      8.24 o
 -11   8   3        1.84        5.12      8.99 o
 -10   8   3       13.04        6.82      3.12 o
  -9   8   3       76.98       81.59      5.72 o
  -8   8   3       90.29      101.59      5.72 o
  -7   8   3        6.08        8.05      3.21 o
  -6   8   3      132.36      122.41      3.70 o
  -5   8   3       15.91       16.59      1.42 o
  -4   8   3      250.19      261.75      3.69 o
  -3   8   3     2656.61     2825.59     21.78 o
  -2   8   3      319.44      294.77      3.77 o
  -1   8   3       10.36        8.11      1.05 o
   0   8   3      238.62      297.34      3.32 o
   1   8   3     1017.74      950.40      9.46 o
   2   8   3       15.10       14.79      0.95 o
   3   8   3      100.46       81.50      2.14 o
   4   8   3      544.56      527.57      6.60 o
   5   8   3      186.28      188.06      3.29 o
   6   8   3        4.91        4.45      1.56 o
   7   8   3        1.47        1.01      1.82 o
   8   8   3        0.52       -2.29      2.56 o
   9   8   3       27.12       33.68      4.46 o
  10   8   3        1.76        6.66      3.54 o
  11   8   3        0.44       -3.44      3.44 o
 -11   9   3       10.57       11.13      4.34 o
 -10   9   3        0.24       -3.15      3.36 o
  -9   9   3        1.78        2.84      2.71 o
  -8   9   3        3.97        3.08      2.44 o
  -7   9   3       76.12       63.49      3.83 o
  -6   9   3        2.38        3.19      2.26 o
  -5   9   3       55.68       54.00      2.08 o
  -4   9   3       46.23       51.40      1.72 o
  -3   9   3      372.10      397.82      5.90 o
  -2   9   3      493.30      513.58      5.69 o
  -1   9   3      296.86      297.51      3.51 o
   0   9   3     2516.68     2746.51     33.12 o
   1   9   3      896.65     1028.49      9.69 o
   2   9   3       63.08       66.03      1.87 o
   3   9   3      127.87      113.05      2.38 o
   4   9   3        9.43        5.59      1.05 o
   5   9   3       29.80       20.20      1.66 o
   6   9   3        3.35        5.50      1.71 o
   7   9   3        1.09        6.68      2.76 o
   8   9   3       18.21       18.41      3.91 o
   9   9   3       11.03       10.95      3.46 o
  10   9   3        2.23        4.78      3.50 o
  11   9   3        6.74       15.22      7.21 o
 -11  10   3        9.21       11.34      4.52 o
 -10  10   3        0.96        3.29      4.20 o
  -9  10   3       11.35       16.70      3.24 o
  -8  10   3        3.25        2.95      2.61 o
  -7  10   3        7.99        9.42      2.51 o
  -6  10   3        0.80       -0.91      1.51 o
  -5  10   3      248.47      254.18      5.09 o
  -4  10   3      327.56      353.66      5.38 o
  -3  10   3      641.57      672.76      7.33 o
  -2  10   3       50.53       53.63      1.89 o
  -1  10   3      111.99      110.95      2.19 o
   0  10   3      528.03      606.41      6.04 o
   1  10   3     2600.44     2701.90     21.92 o
   2  10   3      197.58      203.92      3.09 o
   3  10   3      767.23      800.05      7.84 o
   4  10   3       70.64       76.24      2.28 o
   5  10   3       46.29       30.56      2.04 o
   6  10   3       83.53       83.17      3.18 o
   7  10   3      119.47      122.78      5.89 o
   8  10   3      176.29      179.52      7.58 o
   9  10   3       18.46       24.31      4.14 o
  10  10   3       18.88       22.61      4.44 o
  11  10   3        4.04        8.65      5.27 o
 -11  11   3        5.24       -2.52      3.99 o
 -10  11   3       21.02       21.96      4.71 o
  -9  11   3       22.33       10.14      4.16 o
  -8  11   3      130.10      147.79      6.08 o
  -7  11   3      247.59      260.36      7.36 o
  -6  11   3      125.25      146.80      5.62 o
  -5  11   3      183.76      195.95      4.60 o
  -4  11   3      256.29      236.43      3.78 o
  -3  11   3        8.24       10.46      1.26 o
  -2  11   3      503.75      504.62      5.87 o
  -1  11   3     1221.97     1201.16     10.78 o
   0  11   3      176.12      217.66      3.11 o
   1  11   3       88.46       77.00      1.82 o
   2  11   3      177.83      143.23      2.72 o
   3  11   3       11.17       16.32      1.20 o
   4  11   3      151.97      176.83      3.67 o
   5  11   3      352.71      337.06      5.98 o
   6  11   3      120.02      115.72      4.68 o
   7  11   3       27.36       26.79      3.66 o
   8  11   3       60.27       68.41      8.60 o
   9  11   3       48.06       45.03      5.04 o
  10  11   3        0.29        1.81      4.43 o
  11  11   3        4.56        2.12      4.89 o
 -11  12   3        0.08        0.00      5.10 o
 -10  12   3        0.86       -0.85      6.15 o
  -9  12   3        6.91        8.26      3.74 o
  -8  12   3        9.05       10.17      2.98 o
  -7  12   3      103.97       94.05      5.28 o
  -6  12   3      692.28      697.59     12.79 o
  -5  12   3        0.44        0.37      1.57 o
  -4  12   3      574.64      538.18      7.32 o
  -3  12   3       60.62       59.83      2.29 o
  -2  12   3        3.25        2.25      0.97 o
  -1  12   3        0.25        0.08      0.81 o
   0  12   3        5.90       16.33      1.14 o
   1  12   3      102.22      104.59      2.20 o
   2  12   3       30.80       41.73      1.65 o
   3  12   3        0.19        0.97      1.11 o
   4  12   3        8.61       10.01      1.60 o
   5  12   3       79.00       76.66      3.02 o
   6  12   3        5.28        7.48      2.28 o
   7  12   3      246.92      246.30      8.51 o
   8  12   3       79.47       65.39      5.21 o
   9  12   3        5.56        5.66      3.37 o
  10  12   3        0.12       -1.51      5.84 o
 -11  13   3        1.06        0.50      5.06 o
 -10  13   3        0.41        1.97      3.77 o
  -9  13   3       10.94        1.79      3.46 o
  -8  13   3       24.72       19.99      4.27 o
  -7  13   3       17.03       15.47      3.02 o
  -6  13   3      158.05      166.14      8.03 o
  -5  13   3       16.24       18.44      2.23 o
  -4  13   3      515.50      495.31      7.12 o
  -3  13   3       87.87       80.36      3.14 o
  -2  13   3        5.93        7.20      1.21 o
  -1  13   3      371.38      372.34      5.04 o
   0  13   3       55.82       54.63      1.85 o
   1  13   3      177.30      176.83      3.41 o
   2  13   3      145.95      139.20      3.04 o
   3  13   3       55.59       65.01      2.65 o
   4  13   3        3.04        6.26      1.58 o
   5  13   3       53.69       33.59      3.51 o
   6  13   3      235.37      246.66      7.88 o
   7  13   3        2.89        4.72      2.94 o
   8  13   3        1.66       -0.69      2.94 o
   9  13   3        1.16        0.91      3.41 o
  10  13   3        1.91       -2.81      3.44 o
 -10  14   3        0.17       -3.54      3.54 o
  -9  14   3        0.20        2.06      4.25 o
  -8  14   3       17.17       27.00      4.44 o
  -7  14   3        5.03        1.53      2.86 o
  -6  14   3       30.04       37.35      3.45 o
  -5  14   3      428.11      426.06      8.03 o
  -4  14   3        9.59        9.56      1.68 o
  -3  14   3      368.11      364.71      6.85 o
  -2  14   3       43.58       41.12      2.36 o
  -1  14   3      169.37      172.82      3.29 o
   0  14   3       12.63       20.20      1.44 o
   1  14   3       55.81       56.58      2.14 o
   2  14   3        1.69        2.77      1.36 o
   3  14   3      135.96      140.71      3.98 o
   4  14   3      166.24      172.82      4.76 o
   5  14   3      175.92      149.03      5.35 o
   6  14   3      136.62      142.71      8.24 o
   7  14   3       84.07       91.45      6.02 o
   8  14   3        4.79        6.74      3.46 o
   9  14   3       50.23       56.67      5.73 o
  10  14   3        0.01       -3.60      4.19 o
 -10  15   3        6.49       15.47      5.64 o
  -9  15   3        0.55        1.81      3.63 o
  -8  15   3        2.72        6.94      3.71 o
  -7  15   3       23.91       17.06      3.99 o
  -6  15   3       18.96       14.99      4.02 o
  -5  15   3        0.72        1.44      2.24 o
  -4  15   3      104.20       99.94      3.82 o
  -3  15   3       73.09       76.21      3.28 o
  -2  15   3        0.70       -0.71      1.46 o
  -1  15   3      159.22      143.86      3.71 o
   0  15   3        8.18        9.55      2.00 o
   1  15   3        0.86        1.22      1.61 o
   2  15   3       10.85       13.62      1.77 o
   3  15   3       17.87       11.85      1.85 o
   4  15   3        0.27       -1.57      1.63 o
   5  15   3        2.37        2.17      2.10 o
   6  15   3       97.24       96.28      6.68 o
   7  15   3       13.58       14.95      3.71 o
   8  15   3       10.38        9.61      3.96 o
   9  15   3        8.27        4.63      3.86 o
  10  15   3        8.04        8.75      5.10 o
 -10  16   3        0.00        0.70      4.54 o
  -9  16   3       30.75       19.59     10.07 o
  -8  16   3       12.22        8.44      4.90 o
  -7  16   3        0.78        2.71      3.16 o
  -6  16   3        1.82        8.19      3.29 o
  -5  16   3       19.48       19.27      3.66 o
  -4  16   3       48.08       49.60      3.11 o
  -3  16   3       47.67       45.21      3.04 o
  -2  16   3       27.60       27.21      2.46 o
  -1  16   3       62.81       58.71      2.62 o
   0  16   3      249.41      257.29      5.10 o
   1  16   3      537.09      513.85      7.70 o
   2  16   3      206.07      187.00      5.44 o
   3  16   3        8.10        4.39      1.91 o
   4  16   3      168.29      155.33      5.39 o
   5  16   3      130.93      114.21      5.81 o
   6  16   3       12.30       18.34      3.76 o
   7  16   3        1.23        2.61      3.24 o
   8  16   3        6.67        7.83      3.66 o
   9  16   3        1.02        8.80      4.01 o
  -9  17   3        0.72        7.08     10.56 o
  -8  17   3        1.23       -3.24      3.24 o
  -7  17   3       22.52       32.23      4.74 o
  -6  17   3       93.47       95.90      6.04 o
  -5  17   3        4.16       -0.42      2.86 o
  -4  17   3      140.47      155.48      6.83 o
  -3  17   3       17.55       20.41      3.10 o
  -2  17   3      342.34      362.78      9.36 o
  -1  17   3     1713.53     1681.21     21.16 o
   0  17   3      308.64      307.14      6.53 o
   1  17   3       51.10       43.82      2.79 o
   2  17   3      447.17      397.38     12.56 o
   3  17   3      132.63      121.39      5.38 o
   4  17   3        6.76        4.92      2.22 o
   5  17   3      125.86      125.01      6.32 o
   6  17   3       26.51       34.03      4.99 o
   7  17   3       21.67       21.85      4.22 o
   8  17   3        0.04        2.25      3.36 o
   9  17   3       20.32       24.89      5.87 o
  -9  18   3        9.33       23.14     13.13 o
  -8  18   3        4.30        2.63      3.93 o
  -7  18   3       14.52       19.36      4.25 o
  -6  18   3       19.63       20.61      7.29 o
  -5  18   3       16.96       18.51      3.84 o
  -4  18   3       19.18       26.87      5.32 o
  -3  18   3       40.77       51.61      5.64 o
  -2  18   3      103.34       93.04      4.98 o
  -1  18   3        5.01        6.95      2.60 o
   0  18   3       19.06       18.26      2.55 o
   1  18   3       54.01       48.35      3.88 o
   2  18   3        0.46        1.65      2.18 o
   3  18   3       43.58       37.81      3.55 o
   4  18   3        1.23        0.75      2.64 o
   5  18   3        2.93        2.66      4.03 o
   6  18   3       12.52       13.80      3.63 o
   7  18   3        3.87        6.04      3.66 o
   8  18   3       22.14       28.33      4.85 o
   9  18   3       20.13       12.65      4.59 o
  -9  19   3        0.23        5.21      5.41 o
  -8  19   3        0.57        0.19      4.54 o
  -7  19   3        0.01        3.28      3.47 o
  -6  19   3        5.10        4.20      7.06 o
  -5  19   3      122.09      114.48      6.64 o
  -4  19   3       11.78       12.41      3.54 o
  -3  19   3       51.93       49.43      5.64 o
  -2  19   3        0.51       -2.85      2.85 o
  -1  19   3       71.44       72.53      4.06 o
   0  19   3        4.50        6.24      2.28 o
   1  19   3        0.16        0.29      2.13 o
   2  19   3        2.35        3.07      2.55 o
   3  19   3        0.01       -0.76      4.12 o
   4  19   3        0.72        3.13      2.94 o
   5  19   3       33.89       31.61      4.35 o
   6  19   3       13.44       13.17      3.76 o
   7  19   3       37.85       39.98      5.04 o
   8  19   3        1.75        4.06      4.75 o
  -8  20   3       10.81        7.98      5.10 o
  -7  20   3        1.84       -0.77      4.01 o
  -6  20   3       51.22       55.26      5.74 o
  -5  20   3       15.20       14.59      3.86 o
  -4  20   3       64.42       69.26      5.53 o
  -3  20   3       15.72        9.68      4.38 o
  -2  20   3       35.97       36.03      9.01 o
  -1  20   3      133.64      143.71      6.83 o
   0  20   3       69.75       73.74      5.04 o
   1  20   3       56.19       59.75      5.83 o
   2  20   3       79.59       81.82      6.52 o
   3  20   3       61.01       76.61      6.36 o
   4  20   3       11.74        9.49      3.48 o
   5  20   3        0.04       -0.49      4.74 o
   6  20   3       34.42       41.58      5.01 o
   7  20   3       12.52       11.21      4.09 o
   8  20   3        2.96        4.08      7.78 o
  -8  21   3        2.43        3.31      5.06 o
  -7  21   3        1.99       -0.79      6.95 o
  -6  21   3        1.01        2.83      4.37 o
  -5  21   3        0.39        1.33      3.46 o
  -4  21   3        0.03        0.46      3.01 o
  -3  21   3        0.88        4.31      3.96 o
  -2  21   3       14.77       21.48      5.10 o
  -1  21   3       39.04       46.07      7.46 o
   0  21   3       86.03       84.44      5.71 o
   1  21   3        1.17       -3.60      4.12 o
   2  21   3       39.08       48.89      5.64 o
   3  21   3       48.53       44.15      5.79 o
   4  21   3        0.00       -2.86      2.86 o
   5  21   3        8.44        6.35      3.57 o
   6  21   3        1.15        3.27      6.27 o
   7  21   3        3.59       -2.56      3.37 o
  -7  22   3        0.13       -2.66      4.32 o
  -6  22   3       21.01       19.30      6.95 o
  -5  22   3        1.41        4.08      4.72 o
  -4  22   3        7.56        4.65      3.46 o
  -3  22   3        2.37        4.07      4.18 o
  -2  22   3       54.92       69.94      6.92 o
  -1  22   3       42.68       33.73      5.16 o
   0  22   3        5.89        3.26      3.27 o
   1  22   3        5.17        6.93      3.96 o
   2  22   3       16.06       14.58      4.69 o
   3  22   3        9.39       11.53      4.38 o
   4  22   3       11.57       20.23      4.23 o
   5  22   3       14.56       18.12      4.83 o
   6  22   3       38.66       43.87     13.13 o
   7  22   3       14.51        7.28      4.34 o
  -7  23   3       11.59       13.39      5.83 o
  -6  23   3        2.64        6.44      5.10 o
  -5  23   3        2.03        9.86      4.91 o
  -4  23   3       16.74       22.13      5.64 o
  -3  23   3        5.51        7.72      4.73 o
  -2  23   3      103.79      104.12     15.19 o
  -1  23   3        7.04       10.03      4.91 o
   0  23   3       20.95       16.60      4.09 o
   1  23   3       38.58       53.97      6.36 o
   2  23   3       13.59       13.01     11.59 o
   3  23   3       23.11       28.29      5.27 o
   4  23   3        5.39        8.36      3.91 o
   5  23   3       58.01       78.51      6.50 o
   6  23   3       13.37       16.40      4.55 o
  -6  24   3        0.52       -1.85      4.91 o
  -5  24   3        3.53        0.77      4.73 o
  -4  24   3        9.45        3.35      4.73 o
  -3  24   3        0.01       -5.15      5.15 o
  -2  24   3       88.56       84.06     11.84 o
  -1  24   3        2.76        2.96      4.18 o
   0  24   3       57.04       61.13      8.10 o
   1  24   3        0.17       -2.33      3.81 o
   2  24   3       40.93       56.64      9.78 o
   3  24   3       87.73      107.48      8.35 o
   4  24   3       27.67       36.01      5.23 o
   5  24   3        0.24        0.80      4.83 o
   6  24   3        6.49        2.46      4.57 o
  -5  25   3       12.02        5.98      6.44 o
  -4  25   3        1.33        5.09      9.78 o
  -3  25   3        3.50       10.30      6.69 o
  -2  25   3       16.53       19.05      7.72 o
  -1  25   3       17.64        6.69      6.69 o
   0  25   3       16.30       20.53      5.27 o
   1  25   3        3.30        3.09      6.18 o
   2  25   3        2.03        6.18      6.69 o
   3  25   3        3.22        0.51      6.18 o
   4  25   3        6.24        1.43      6.18 o
   5  25   3        8.08       19.42      5.66 o
  -4  26   3        1.55       -0.47      4.54 o
  -3  26   3        0.07       -1.03      6.18 o
  -2  26   3       16.96       20.08      8.24 o
  -1  26   3        1.89       -6.18      6.18 o
   0  26   3       15.97       22.66      7.72 o
   1  26   3        0.68        8.24      6.69 o
   2  26   3        3.68       -2.57      5.66 o
   3  26   3       15.16       17.51      7.72 o
   4  26   3        0.17        1.73      4.45 o
  -3  27   3        3.11       -3.09      6.18 o
  -2  27   3        2.14        8.24      7.72 o
  -1  27   3        0.26       -2.57      6.69 o
   0  27   3        5.06       -2.57      5.15 o
   1  27   3        3.02       -1.03      5.66 o
   2  27   3       21.01       27.81      8.24 o
 -12   0   4       38.49       33.47      9.78 o
 -11   0   4        2.47       -2.54      4.69 o
 -10   0   4       19.94       23.65      5.06 o
  -9   0   4        1.90        0.26      3.86 o
  -8   0   4      316.61      296.65     10.70 o
  -7   0   4        9.81       10.61      2.42 o
  -6   0   4       63.87       50.65      2.81 o
  -5   0   4      664.03      573.26      9.26 o
  -4   0   4      336.25      299.86      6.36 o
  -3   0   4      623.84      633.48      8.87 o
  -2   0   4     1827.62     1766.82     22.21 o
  -1   0   4        1.83        2.57      0.59 o
   0   0   4      489.00      626.18     15.96 o
   1   0   4     3387.00     3586.39     49.33 o
   2   0   4       31.77       34.72      1.25 o
   3   0   4       40.02       48.26      1.92 o
   4   0   4     1925.82     1960.86     24.45 o
   5   0   4      334.99      308.41      6.11 o
   6   0   4      396.32      384.66      7.59 o
   7   0   4      485.90      470.95     10.80 o
   8   0   4       68.92       74.45      5.83 o
   9   0   4       83.59       77.24      9.27 o
  10   0   4       14.07        6.18      5.66 o
  11   0   4        8.31       12.36      7.21 o
 -12   1   4        2.41        1.00      5.43 o
 -11   1   4       23.35       17.51      3.78 o
 -10   1   4        1.91        0.26      2.69 o
  -9   1   4        0.57       -0.01      2.22 o
  -8   1   4       37.17       42.86      3.44 o
  -7   1   4       25.54       30.78      2.42 o
  -6   1   4      128.71      120.01      2.92 o
  -5   1   4      351.09      350.70      4.70 o
  -4   1   4        0.00       -0.92      0.92 o
  -3   1   4      175.38      152.49      2.38 o
  -2   1   4     2228.83     2259.67     17.01 o
  -1   1   4       52.44       52.56      1.11 o
   0   1   4     2813.90     2826.70     38.55 o
   1   1   4      713.00      700.20      7.14 o
   2   1   4      769.46      892.85      7.50 o
   3   1   4     7434.92     7872.14     64.16 o
   4   1   4       37.21       50.51      1.59 o
   5   1   4       47.44       43.05      1.64 o
   6   1   4      458.23      441.10      5.89 o
   7   1   4      342.28      336.10      6.37 o
   8   1   4        1.33        3.45      2.37 o
   9   1   4       59.96       47.91      5.46 o
  10   1   4        0.87        1.86      4.18 o
  11   1   4        0.04        4.00      4.54 o
 -12   2   4        3.06       -1.87      4.91 o
 -11   2   4       31.11       33.94      5.07 o
 -10   2   4       16.44       15.37      3.32 o
  -9   2   4        4.13        3.72      2.61 o
  -8   2   4        2.62       -0.41      2.18 o
  -7   2   4       67.34       72.23      3.19 o
  -6   2   4       44.73       38.86      1.94 o
  -5   2   4     1071.41      986.50      9.98 o
  -4   2   4     3476.39     3540.59     30.05 o
  -3   2   4     2081.35     2283.42     19.56 o
  -2   2   4      544.19      558.39      5.38 o
  -1   2   4     1086.56     1198.70     11.06 o
   0   2   4     1723.63     1726.19     21.11 o
   1   2   4     1437.87     1498.58     14.71 o
   2   2   4     3906.54     4231.36     32.85 o
   3   2   4     2213.05     2506.27     21.27 o
   4   2   4       53.65       42.10      1.42 o
   5   2   4       69.46       58.94      1.84 o
   6   2   4        0.02       -1.09      1.09 o
   7   2   4     1118.22     1085.38     13.66 o
   8   2   4       49.85       47.66      3.53 o
   9   2   4       37.02       34.93      5.92 o
  10   2   4       16.99       17.76      4.91 o
  11   2   4        0.33       -1.86      4.18 o
 -12   3   4        4.15       12.59      5.93 o
 -11   3   4        0.03       -3.24      3.24 o
 -10   3   4       16.13       19.66      3.32 o
  -9   3   4      110.91      118.34      5.38 o
  -8   3   4       79.25       76.20      4.18 o
  -7   3   4        3.48        4.72      2.15 o
  -6   3   4      155.45      164.33      3.56 o
  -5   3   4      801.43      799.72      8.50 o
  -4   3   4       36.44       22.92      1.41 o
  -3   3   4     2445.83     2348.88     20.16 o
  -2   3   4     2818.81     2880.66     24.07 o
  -1   3   4     1141.76     1139.93     12.70 o
   0   3   4      500.42      513.52      7.39 o
   1   3   4      428.63      456.94      5.10 o
   2   3   4     2358.80     2391.11     18.97 o
   3   3   4      159.07      139.45      2.18 o
   4   3   4      807.09      793.75      7.95 o
   5   3   4       34.86       40.83      1.62 o
   6   3   4       53.34       54.76      2.09 o
   7   3   4      689.69      715.02     11.09 o
   8   3   4        0.03       -0.58      2.34 o
   9   3   4       73.08       71.06      6.19 o
  10   3   4       16.71       11.53      4.54 o
  11   3   4        2.12        0.13      4.89 o
 -12   4   4        1.52       13.89     10.30 o
 -11   4   4       29.96       29.81      4.95 o
 -10   4   4       25.81       31.36      4.16 o
  -9   4   4        1.94        3.54      2.54 o
  -8   4   4       56.12       51.68      3.65 o
  -7   4   4      144.29      144.98      4.49 o
  -6   4   4        3.22        3.76      1.20 o
  -5   4   4      101.37      109.05      2.81 o
  -4   4   4     8520.74     8817.18     72.30 o
  -3   4   4       56.70       51.63      1.45 o
  -2   4   4     2226.95     2236.05     18.97 o
  -1   4   4      139.73      155.62      2.64 o
   0   4   4      103.85      139.48      2.02 o
   1   4   4      777.31      775.84      8.19 o
   2   4   4       19.63       15.87      0.64 o
   3   4   4      651.51      720.85      7.04 o
   4   4   4      533.90      509.68      5.70 o
   5   4   4      359.11      354.78      4.77 o
   6   4   4       49.28       44.57      2.01 o
   7   4   4       24.65       26.17      2.52 o
   8   4   4      159.73      171.19      9.04 o
   9   4   4       16.05       13.54      5.43 o
  10   4   4        6.38        2.40      3.81 o
  11   4   4        1.16        3.58      4.54 o
 -12   5   4        0.10       -3.76      3.76 o
 -11   5   4        2.28        2.27      3.77 o
 -10   5   4        3.17        0.85      2.66 o
  -9   5   4        1.04       -2.32      2.35 o
  -8   5   4       48.36       43.10      3.59 o
  -7   5   4        4.29        3.80      1.72 o
  -6   5   4       48.08       50.73      2.20 o
  -5   5   4      156.24      155.94      3.75 o
  -4   5   4       88.18      111.21      2.56 o
  -3   5   4     1409.51     1387.16     12.64 o
  -2   5   4       13.55        3.64      0.53 o
  -1   5   4     1887.51     1982.59     19.65 o
   0   5   4       71.68       70.18      1.84 o
   1   5   4      868.11      903.08     10.44 o
   2   5   4       56.24       65.82      1.36 o
   3   5   4        0.68       -0.07      0.58 o
   4   5   4       14.09        9.51      0.95 o
   5   5   4        7.99        6.77      1.15 o
   6   5   4       35.38       42.89      1.99 o
   7   5   4      102.87       88.49      3.63 o
   8   5   4        4.22        6.20      2.76 o
   9   5   4       32.92       36.54      4.35 o
  10   5   4        0.56        2.23      3.81 o
  11   5   4        3.03        2.68      7.98 o
 -12   6   4        0.07        2.35      4.14 o
 -11   6   4        3.26       -3.33      3.33 o
 -10   6   4        0.03       -2.97      2.97 o
  -9   6   4        9.81        5.46      2.60 o
  -8   6   4        8.14        6.48      2.44 o
  -7   6   4       29.69       33.62      2.51 o
  -6   6   4      256.92      238.35      6.54 o
  -5   6   4      405.13      405.59      7.32 o
  -4   6   4        3.82        6.30      1.23 o
  -3   6   4     3596.29     3724.53     29.57 o
  -2   6   4      283.02      392.01      6.90 o
  -1   6   4      292.58      329.88      3.73 o
   0   6   4     5230.22     5675.96     54.05 o
   1   6   4        1.60        0.28      0.60 o
   2   6   4      593.50      584.43      5.46 o
   3   6   4       12.17       10.33      0.81 o
   4   6   4      335.38      311.24      4.19 o
   5   6   4      331.92      327.87      4.62 o
   6   6   4        0.03        0.52      1.33 o
   7   6   4       96.43       90.76      4.24 o
   8   6   4       71.15       72.01      4.85 o
   9   6   4       92.19       94.03      6.04 o
  10   6   4       14.47       19.32      5.06 o
  11   6   4       16.48       15.32      5.27 o
 -12   7   4        0.80        3.56      4.08 o
 -11   7   4        3.44        4.01      3.79 o
 -10   7   4        0.01        0.15      3.44 o
  -9   7   4       15.88        9.12      2.97 o
  -8   7   4       18.38       20.23      3.02 o
  -7   7   4       67.25       67.19      6.09 o
  -6   7   4      114.89      125.74      3.75 o
  -5   7   4       11.06        7.95      1.25 o
  -4   7   4     2060.05     1967.46     19.12 o
  -3   7   4        8.28        8.73      0.94 o
  -2   7   4     1997.82     2107.12     19.53 o
  -1   7   4      121.68      130.64      1.87 o
   0   7   4       99.15       91.50      1.39 o
   1   7   4       10.77       13.59      0.67 o
   2   7   4      469.66      506.45      6.18 o
   3   7   4      643.49      604.89      6.39 o
   4   7   4      107.27      118.12      2.38 o
   5   7   4      328.90      300.90      4.88 o
   6   7   4        2.13       -0.40      1.33 o
   7   7   4      125.02      125.23      5.02 o
   8   7   4       12.51       12.04      3.16 o
   9   7   4       13.48       18.39      3.84 o
  10   7   4        4.77        4.10      4.18 o
  11   7   4        0.25       -3.81      3.81 o
 -11   8   4        8.20        3.28      3.96 o
 -10   8   4       19.86       17.00      4.14 o
  -9   8   4        0.17       -2.39      2.39 o
  -8   8   4        7.24        9.37      2.66 o
  -7   8   4        0.22        0.12      2.04 o
  -6   8   4       43.94       42.36      2.46 o
  -5   8   4      967.64      920.43      9.79 o
  -4   8   4       19.57       21.77      1.38 o
  -3   8   4      178.43      180.64      3.21 o
  -2   8   4     1051.84     1093.82     12.59 o
  -1   8   4     1144.36     1271.38     11.56 o
   0   8   4      292.65      336.08      3.58 o
   1   8   4      661.01      804.71      7.63 o
   2   8   4      346.39      382.48      5.83 o
   3   8   4      364.69      369.58      4.55 o
   4   8   4      288.61      315.13      4.35 o
   5   8   4      762.46      746.91     11.04 o
   6   8   4        3.03       -0.53      1.46 o
   7   8   4      184.63      194.28      6.08 o
   8   8   4       19.37       20.05      4.26 o
   9   8   4        8.20       -0.07      2.76 o
  10   8   4        5.31        0.77      4.01 o
  11   8   4        0.70       -3.90      3.90 o
 -11   9   4        0.10       -0.01      3.76 o
 -10   9   4        7.22        1.71      3.71 o
  -9   9   4       25.20       32.00      4.53 o
  -8   9   4       37.64       50.22      3.98 o
  -7   9   4        1.06        1.54      2.30 o
  -6   9   4        8.60       10.47      1.99 o
  -5   9   4       55.07       60.64      2.82 o
  -4   9   4      387.53      403.77      7.25 o
  -3   9   4      823.66      807.57      8.33 o
  -2   9   4      593.62      602.93      7.48 o
  -1   9   4      356.74      394.32      5.31 o
   0   9   4     1230.80     1213.42     11.14 o
   1   9   4      990.14     1115.89     11.80 o
   2   9   4      275.38      287.16      4.29 o
   3   9   4      950.65     1000.89      9.89 o
   4   9   4      798.41      752.43      8.73 o
   5   9   4      422.45      442.00      8.64 o
   6   9   4      736.69      697.76     10.80 o
   7   9   4      185.22      183.17      6.69 o
   8   9   4        1.70        0.22      2.64 o
   9   9   4       21.73       28.89      4.34 o
  10   9   4       37.89       39.40      6.19 o
  11   9   4        0.03        4.35      4.54 o
 -11  10   4        0.11        0.42      4.83 o
 -10  10   4        0.71       -3.16      3.16 o
  -9  10   4       40.42       39.21      4.95 o
  -8  10   4       34.24       42.95      3.90 o
  -7  10   4       28.40       27.41      3.16 o
  -6  10   4      476.84      510.21      8.84 o
  -5  10   4      112.12      117.46      3.54 o
  -4  10   4      335.60      346.11      4.61 o
  -3  10   4       30.69       34.37      1.74 o
  -2  10   4      432.83      413.32      5.34 o
  -1  10   4      728.14      797.05      8.61 o
   0  10   4      187.18      176.14      3.23 o
   1  10   4        4.49        2.87      1.27 o
   2  10   4      435.25      383.68      5.87 o
   3  10   4      294.51      291.52      5.11 o
   4  10   4      184.99      167.66      3.48 o
   5  10   4     1464.73     1417.20     16.27 o
   6  10   4      712.74      667.82     10.58 o
   7  10   4       76.96       79.06      4.83 o
   8  10   4       97.46       92.63      5.54 o
   9  10   4        0.25        0.43      4.63 o
  10  10   4        1.07       -3.64      3.64 o
  11  10   4        0.76       -3.96      3.96 o
 -11  11   4        1.46       -0.63      4.22 o
 -10  11   4        0.01       -0.25      3.47 o
  -9  11   4       10.45        2.10      3.36 o
  -8  11   4      100.10       91.58      6.01 o
  -7  11   4        1.57        2.24      2.35 o
  -6  11   4      140.75      152.26      4.75 o
  -5  11   4      229.57      240.85      5.08 o
  -4  11   4       53.99       55.08      2.07 o
  -3  11   4        6.74        9.20      1.17 o
  -2  11   4        2.01       -0.75      0.75 o
  -1  11   4       59.64       75.43      1.96 o
   0  11   4        0.13       -0.51      0.68 o
   1  11   4       40.55       34.47      2.31 o
   2  11   4       11.65       14.68      1.17 o
   3  11   4      212.33      227.52      3.67 o
   4  11   4       14.57       15.18      1.54 o
   5  11   4       12.88       13.42      2.17 o
   6  11   4       63.19       60.25      3.65 o
   7  11   4       17.47       17.39      3.41 o
   8  11   4        0.34        3.69      3.06 o
   9  11   4        0.69       -1.43      2.80 o
  10  11   4        5.99        0.31      4.18 o
 -11  12   4        5.43        7.33      4.83 o
 -10  12   4       33.76       46.68      6.35 o
  -9  12   4        6.25       -0.51      3.27 o
  -8  12   4        3.95        3.28      3.33 o
  -7  12   4       29.17       33.04      5.48 o
  -6  12   4        0.81       -0.32      1.75 o
  -5  12   4      558.45      582.64      8.68 o
  -4  12   4       22.20       25.95      1.87 o
  -3  12   4       44.72       40.94      1.92 o
  -2  12   4      151.48      156.10      3.00 o
  -1  12   4       59.14       54.68      1.68 o
   0  12   4      143.71      125.57      2.56 o
   1  12   4      633.87      647.10      7.52 o
   2  12   4      216.75      203.85      4.55 o
   3  12   4       24.86       33.45      1.79 o
   4  12   4        1.04       -1.79      1.83 o
   5  12   4       43.34       34.48      2.56 o
   6  12   4       32.81       38.43      3.64 o
   7  12   4       50.29       57.38      4.74 o
   8  12   4       23.64       27.36      4.23 o
   9  12   4        3.17        0.93      3.18 o
  10  12   4        0.58       -1.20      9.01 o
 -11  13   4        0.80        8.26      5.64 o
 -10  13   4       10.80        5.73      5.33 o
  -9  13   4        0.66       -3.16      3.16 o
  -8  13   4       18.10       22.30      5.01 o
  -7  13   4       32.46       33.41      4.34 o
  -6  13   4       52.39       62.00      4.74 o
  -5  13   4        2.24       -0.54      1.73 o
  -4  13   4      152.55      149.53      3.67 o
  -3  13   4        8.94        5.90      1.44 o
  -2  13   4      187.47      169.45      3.72 o
  -1  13   4      393.54      455.71      5.34 o
   0  13   4        1.28        0.57      0.88 o
   1  13   4       73.59       73.47      2.26 o
   2  13   4       56.88       57.97      2.18 o
   3  13   4      207.99      203.51      4.69 o
   4  13   4      743.76      726.23     14.74 o
   5  13   4       51.31       33.15      2.57 o
   6  13   4      192.46      189.21      9.44 o
   7  13   4       24.23       31.70      4.14 o
   8  13   4        0.07       -2.20      2.90 o
   9  13   4        4.44        0.57      3.41 o
  10  13   4        3.18       -1.57      4.12 o
 -10  14   4        2.47        4.16      4.06 o
  -9  14   4        2.57        3.35      3.84 o
  -8  14   4       34.38       35.33      4.85 o
  -7  14   4        0.65        0.35      2.86 o
  -6  14   4        0.47       -0.51      2.68 o
  -5  14   4        0.25       -1.73      1.73 o
  -4  14   4      106.82      115.73      3.34 o
  -3  14   4        6.62        7.82      1.66 o
  -2  14   4      149.73      143.42      3.92 o
  -1  14   4      196.45      173.95      3.78 o
   0  14   4       67.85       63.84      2.22 o
   1  14   4      160.48      163.16      3.82 o
   2  14   4       18.63       21.74      2.13 o
   3  14   4      224.57      211.55      5.45 o
   4  14   4        8.87        5.45      1.78 o
   5  14   4        1.88        3.26      2.16 o
   6  14   4        0.19        0.38      2.13 o
   7  14   4        1.83        3.09      3.16 o
   8  14   4       21.65       26.75      4.23 o
   9  14   4        0.78       -3.31      3.31 o
  10  14   4        9.58        7.38      4.91 o
 -10  15   4        0.00        2.92      3.86 o
  -9  15   4       38.51       43.34      5.33 o
  -8  15   4       45.11       44.79      5.13 o
  -7  15   4       13.43        0.51      3.14 o
  -6  15   4        0.16       -0.41      2.76 o
  -5  15   4       14.01       10.00      3.10 o
  -4  15   4       21.34       24.12      2.69 o
  -3  15   4      570.90      541.53     10.23 o
  -2  15   4      370.98      356.71     10.06 o
  -1  15   4      165.19      153.00      3.77 o
   0  15   4      610.17      613.91      9.38 o
   1  15   4       80.59       74.20      3.36 o
   2  15   4        0.79       -0.74      1.47 o
   3  15   4        9.67       11.33      2.13 o
   4  15   4      477.34      453.32      8.24 o
   5  15   4       89.28       87.24      4.33 o
   6  15   4        0.18        2.63      2.86 o
   7  15   4        1.36        0.05      4.38 o
   8  15   4        2.34       -3.06      3.06 o
   9  15   4       24.48       22.69      6.44 o
 -10  16   4        2.10        4.93      5.06 o
  -9  16   4        1.00        4.11      4.06 o
  -8  16   4        1.37        5.50      3.76 o
  -7  16   4       58.36       58.28      5.56 o
  -6  16   4       40.40       36.64      7.14 o
  -5  16   4       20.00       23.66      3.74 o
  -4  16   4       62.27       65.14      5.28 o
  -3  16   4       40.52       39.86      3.13 o
  -2  16   4      510.49      528.23      9.98 o
  -1  16   4      529.79      512.93      8.57 o
   0  16   4       28.62       31.37      2.36 o
   1  16   4        2.22        5.66      1.73 o
   2  16   4       39.48       39.91      2.81 o
   3  16   4       22.43       21.11      2.60 o
   4  16   4       25.96       24.55      2.87 o
   5  16   4       49.59       56.72      4.53 o
   6  16   4      256.79      262.80      9.27 o
   7  16   4       31.95       34.83      4.65 o
   8  16   4        7.25        9.98      3.79 o
   9  16   4       18.00       12.34      4.91 o
  -9  17   4        0.01        1.89      3.86 o
  -8  17   4        4.79        0.55      5.59 o
  -7  17   4       20.06       16.54      4.14 o
  -6  17   4        8.82       10.55      3.58 o
  -5  17   4       56.58       62.01      5.04 o
  -4  17   4        1.48       -0.51      2.01 o
  -3  17   4       14.18       13.79      2.87 o
  -2  17   4       34.08       40.31      3.09 o
  -1  17   4        0.39       -1.23      1.73 o
   0  17   4        8.81       17.42      2.13 o
   1  17   4       54.26       47.49      3.02 o
   2  17   4        3.18        2.29      1.87 o
   3  17   4       27.11       26.28      2.76 o
   4  17   4      106.24       94.28      4.58 o
   5  17   4       51.08       45.49      4.61 o
   6  17   4       34.63       25.93      4.10 o
   7  17   4       24.41       28.80      4.35 o
   8  17   4        7.83       11.43      4.25 o
   9  17   4       16.89       25.92      7.72 o
  -9  18   4        2.73       -0.87      4.69 o
  -8  18   4        1.50        1.16      3.71 o
  -7  18   4        1.14        1.09      3.36 o
  -6  18   4       14.91       12.81      3.66 o
  -5  18   4       32.78       34.21      7.59 o
  -4  18   4      157.16      151.47      8.84 o
  -3  18   4       30.38       34.48      3.68 o
  -2  18   4       19.39       17.59      2.98 o
  -1  18   4       19.70       17.31      2.31 o
   0  18   4       38.76       38.17      2.81 o
   1  18   4      126.58      124.67      5.04 o
   2  18   4      176.76      171.21      6.35 o
   3  18   4        2.26       -1.92      2.10 o
   4  18   4       21.51       17.24      4.01 o
   5  18   4       21.05       23.94      5.64 o
   6  18   4        4.03        8.58      3.57 o
   7  18   4        3.65        4.19      3.55 o
   8  18   4       53.20       65.48      6.02 o
  -9  19   4        0.08        0.26      5.10 o
  -8  19   4        0.12       -3.66      3.66 o
  -7  19   4        9.82        8.31      3.91 o
  -6  19   4        9.04       15.27      5.91 o
  -5  19   4       23.55       25.18      4.14 o
  -4  19   4      123.36      135.10      6.83 o
  -3  19   4      103.83       97.47      7.26 o
  -2  19   4       21.30       24.15      3.30 o
  -1  19   4       14.09       15.24      3.27 o
   0  19   4      181.96      184.83      5.95 o
   1  19   4        8.92       13.04      2.84 o
   2  19   4       39.73       36.31      3.67 o
   3  19   4       21.92       24.28      6.66 o
   4  19   4        0.82       -2.40      2.68 o
   5  19   4        8.43        4.15      3.20 o
   6  19   4        0.04        2.27      3.18 o
   7  19   4       21.41       28.63      5.17 o
   8  19   4        1.29       -3.24      3.74 o
  -8  20   4        0.09       -1.29      4.37 o
  -7  20   4        0.30        1.65      3.66 o
  -6  20   4       18.38       15.01      4.55 o
  -5  20   4        6.36        3.35      3.31 o
  -4  20   4       49.32       53.64      4.91 o
  -3  20   4        1.94       -3.64      3.64 o
  -2  20   4        0.79        3.92      3.81 o
  -1  20   4       42.68       39.77      3.43 o
   0  20   4        3.79        3.36      2.28 o
   1  20   4      105.31      109.24      5.48 o
   2  20   4       32.87       30.49      4.91 o
   3  20   4        1.01        0.14      3.44 o
   4  20   4       13.99       15.13      3.76 o
   5  20   4        0.00       -0.19      3.06 o
   6  20   4        1.00        0.14      3.24 o
   7  20   4        9.68        2.04      3.84 o
   8  20   4        5.88        8.06      5.18 o
  -8  21   4        5.65        4.90      5.27 o
  -7  21   4        9.63       10.04      5.10 o
  -6  21   4       11.10        7.25      5.21 o
  -5  21   4        8.18        4.29      3.57 o
  -4  21   4       11.94       15.69      3.84 o
  -3  21   4        8.52        8.54      4.32 o
  -2  21   4      148.90      148.01      8.92 o
  -1  21   4        3.01        9.02      4.43 o
   0  21   4       34.64       34.82      5.78 o
   1  21   4       45.84       36.32      5.27 o
   2  21   4        4.72        2.03      6.69 o
   3  21   4       52.15       62.03      7.98 o
   4  21   4       20.16       24.60      4.16 o
   5  21   4        6.20        3.48      5.13 o
   6  21   4        9.69       11.08      4.23 o
   7  21   4        0.62       -1.50      4.26 o
  -7  22   4       15.49       20.54      5.92 o
  -6  22   4       19.17       14.03      4.39 o
  -5  22   4        6.18        3.81      3.66 o
  -4  22   4       39.33       43.31      5.21 o
  -3  22   4        0.41        7.04      4.54 o
  -2  22   4       37.92       41.96      6.16 o
  -1  22   4        0.72       -1.06      3.89 o
   0  22   4        1.45        0.89      3.06 o
   1  22   4       59.19       58.55      6.16 o
   2  22   4        7.32        6.95      4.38 o
   3  22   4        1.36        3.00      3.96 o
   4  22   4        4.61        1.44      3.62 o
   5  22   4        5.58        7.41      3.79 o
   6  22   4        6.25       -1.08      3.55 o
   7  22   4        6.66       11.40      4.99 o
  -6  23   4        4.60        3.60      6.69 o
  -5  23   4       16.60       17.17      4.44 o
  -4  23   4        6.05        0.44      3.41 o
  -3  23   4       58.36       52.26      8.50 o
  -2  23   4        5.09        4.63      4.37 o
  -1  23   4       25.69       34.26      6.00 o
   0  23   4        1.05       -1.19      3.24 o
   1  23   4        0.09        2.53      3.96 o
   2  23   4        1.05        0.44      4.12 o
   3  23   4       11.50        8.50      5.92 o
   4  23   4        8.02       14.51      4.14 o
   5  23   4        0.28       -0.32      3.84 o
   6  23   4        0.48        0.22      4.42 o
  -6  24   4        0.00        4.06      5.15 o
  -5  24   4        2.94        6.36      4.54 o
  -4  24   4        0.62       -4.01      4.01 o
  -3  24   4        3.39       -1.80      4.37 o
  -2  24   4      111.08      121.80     14.16 o
  -1  24   4        2.79        1.80      4.37 o
   0  24   4       16.74       22.70      5.64 o
   1  24   4        0.64        7.01      4.69 o
   2  24   4       58.41       60.37     10.30 o
   3  24   4        1.65       -1.99      4.38 o
   4  24   4       25.86       28.25      4.95 o
   5  24   4        9.50        4.61      6.56 o
  -5  25   4        2.03       -0.26      4.73 o
  -4  25   4        9.88        5.75      5.27 o
  -3  25   4        0.33       -5.66      5.66 o
  -2  25   4        2.50        5.78      4.69 o
  -1  25   4        0.14       -4.18      4.18 o
   0  25   4       13.73       20.38      5.64 o
   1  25   4       22.60       30.35      6.16 o
   2  25   4        4.94        2.63      4.83 o
   3  25   4       13.91       19.36      5.43 o
   4  25   4        7.49       19.32      4.77 o
  -4  26   4        0.43       -2.79      4.32 o
  -3  26   4        4.07       13.39      8.24 o
  -2  26   4       16.56       32.44      9.27 o
  -1  26   4        0.00       -4.12      5.66 o
   0  26   4        4.50        7.21      6.18 o
   1  26   4       12.08       11.33      7.21 o
   2  26   4       15.36       13.90      7.21 o
   3  26   4        0.74       -5.15      5.66 o
  -2  27   4        6.04        0.51      6.69 o
  -1  27   4        2.37       -4.63      6.69 o
   0  27   4        4.26        0.51      6.18 o
   1  27   4        0.36        0.00      6.69 o
   2  27   4        0.30        8.24      7.21 o
 -12   1   5        0.22        2.22      5.92 o
 -11   1   5       11.64        0.71      4.69 o
 -10   1   5       17.45       23.40      3.94 o
  -9   1   5        0.07       -0.78      2.30 o
  -8   1   5       40.46       48.41      3.62 o
  -7   1   5        3.67        2.46      1.52 o
  -6   1   5       40.48       40.73      1.91 o
  -5   1   5       12.10        6.74      1.10 o
  -4   1   5     1077.24     1064.09     10.26 o
  -3   1   5       57.78       63.63      1.62 o
  -2   1   5      675.42      746.53      7.33 o
  -1   1   5      372.34      370.39      3.80 o
   0   1   5      300.63      310.28      4.95 o
   1   1   5     5133.17     5360.77     51.12 o
   2   1   5      459.35      462.12      4.23 o
   3   1   5      636.07      743.31      7.58 o
   4   1   5      339.90      345.13      4.25 o
   5   1   5       26.26       31.71      1.53 o
   6   1   5      268.16      270.13      4.41 o
   7   1   5        0.07        1.75      1.57 o
   8   1   5       85.45       62.81      5.27 o
   9   1   5       26.75       33.52      5.66 o
  10   1   5       20.00       27.26      5.27 o
  11   1   5        3.15        5.94      4.69 o
 -12   2   5        8.88        9.53      6.19 o
 -11   2   5        7.86        6.12      4.54 o
 -10   2   5       27.00       35.55      7.16 o
  -9   2   5        9.22        7.97      3.27 o
  -8   2   5       63.62       72.17      4.10 o
  -7   2   5      136.74      128.32      5.16 o
  -6   2   5     1064.99     1060.72     11.03 o
  -5   2   5       40.97       49.71      1.79 o
  -4   2   5      503.73      540.35      6.02 o
  -3   2   5     1591.84     1744.77     15.26 o
  -2   2   5     2212.12     2310.05     18.30 o
  -1   2   5      277.96      255.95      3.61 o
   0   2   5      521.26      508.48      7.43 o
   1   2   5      194.57      187.08      2.85 o
   2   2   5      372.72      376.62      4.20 o
   3   2   5      326.89      297.99      3.54 o
   4   2   5      380.62      366.66      4.45 o
   5   2   5      103.69      106.65      2.45 o
   6   2   5     1181.38     1109.94     11.47 o
   7   2   5      668.91      654.07     10.41 o
   8   2   5        0.64        3.21      3.08 o
   9   2   5       20.06       21.58      4.54 o
  10   2   5       15.74       22.92      5.10 o
  11   2   5       11.44       17.77      5.46 o
 -12   3   5        2.35        2.57      5.46 o
 -11   3   5        0.00       -4.32      4.32 o
 -10   3   5        0.02       -3.28      3.28 o
  -9   3   5       10.80        9.88      2.69 o
  -8   3   5       65.44       63.26      4.01 o
  -7   3   5      101.80      100.40      6.80 o
  -6   3   5       80.36       64.56      3.30 o
  -5   3   5       10.61        6.49      1.08 o
  -4   3   5      310.95      279.02      3.86 o
  -3   3   5      415.15      448.96      4.88 o
  -2   3   5      282.00      267.79      2.87 o
  -1   3   5     1822.98     1874.89     17.07 o
   0   3   5       13.12        4.94      0.77 o
   1   3   5      553.99      576.33      8.61 o
   2   3   5     2368.91     2728.09     26.55 o
   3   3   5       13.24       12.17      0.71 o
   4   3   5        5.66        4.94      0.91 o
   5   3   5      289.38      291.54      4.24 o
   6   3   5      325.77      324.80      4.98 o
   7   3   5       57.83       63.21      3.62 o
   8   3   5       40.13       41.62      6.18 o
   9   3   5        6.26        2.90      7.72 o
  10   3   5        1.76        2.21      3.81 o
  11   3   5       17.34       15.41      5.43 o
 -12   4   5        2.19        6.64      5.27 o
 -11   4   5        0.41        2.56      3.84 o
 -10   4   5        0.37       -3.16      3.16 o
  -9   4   5       16.90       16.52      3.13 o
  -8   4   5        5.88        3.94      2.34 o
  -7   4   5      202.62      177.34      4.90 o
  -6   4   5     1222.41     1205.35     12.95 o
  -5   4   5      195.62      217.69      3.65 o
  -4   4   5     1293.93     1271.19     12.05 o
  -3   4   5       13.78       11.36      0.88 o
  -2   4   5     1622.43     1718.33     13.97 o
  -1   4   5        0.02        1.36      0.62 o
   0   4   5      294.76      362.52      6.41 o
   1   4   5        7.49       14.71      0.64 o
   2   4   5      436.99      438.79      5.42 o
   3   4   5        0.76        3.12      0.62 o
   4   4   5      127.21      113.09      2.26 o
   5   4   5      405.70      379.80      5.13 o
   6   4   5      384.69      365.12      5.34 o
   7   4   5      386.39      388.69      8.42 o
   8   4   5       43.62       47.43      5.15 o
   9   4   5        0.07        0.51      4.89 o
  10   4   5        2.03       -3.35      3.64 o
  11   4   5       20.19       15.25      5.66 o
 -12   5   5        2.10        0.57      5.92 o
 -11   5   5        5.09        5.88      4.32 o
 -10   5   5        0.74        2.42      3.10 o
  -9   5   5       10.60        9.35      2.87 o
  -8   5   5       17.12       20.94      2.90 o
  -7   5   5       43.93       47.11      2.88 o
  -6   5   5      251.49      263.91      4.75 o
  -5   5   5       93.68       80.21      2.47 o
  -4   5   5     1263.52     1295.36     12.25 o
  -3   5   5       24.22       32.70      1.27 o
  -2   5   5     1451.93     1552.47     12.80 o
  -1   5   5      516.11      488.86      6.36 o
   0   5   5      215.67      265.36      3.42 o
   1   5   5     1315.06     1316.52     14.67 o
   2   5   5     2090.83     2199.66     17.72 o
   3   5   5       12.11       12.92      0.83 o
   4   5   5        1.76        1.54      0.81 o
   5   5   5     1344.71     1305.86     12.71 o
   6   5   5       27.77       22.02      2.02 o
   7   5   5      124.91      120.64      6.36 o
   8   5   5       22.54       23.54      3.46 o
   9   5   5       43.75       34.23      5.41 o
  10   5   5        3.35        0.00      5.15 o
  11   5   5       20.47       28.88      6.00 o
 -12   6   5        1.98        1.63      5.57 o
 -11   6   5        3.50       -2.32      3.66 o
 -10   6   5       38.28       34.48      6.91 o
  -9   6   5        8.41        9.15      3.67 o
  -8   6   5       62.50       58.70      4.39 o
  -7   6   5       56.19       49.21      3.01 o
  -6   6   5       19.01       18.44      1.79 o
  -5   6   5        5.05        5.61      1.10 o
  -4   6   5     1225.90     1273.16     12.24 o
  -3   6   5        6.19        0.48      0.71 o
  -2   6   5      361.34      441.15      4.42 o
  -1   6   5     1456.06     1585.45     16.17 o
   0   6   5      156.33      176.78      2.72 o
   1   6   5       76.86       80.04      1.97 o
   2   6   5     1273.26     1279.32     11.44 o
   3   6   5       87.22      119.11      2.03 o
   4   6   5      191.56      202.03      3.55 o
   5   6   5      218.00      221.61      3.80 o
   6   6   5      304.34      298.55      5.62 o
   7   6   5       53.38       50.96      3.94 o
   8   6   5        6.62       12.24      6.77 o
   9   6   5        0.98       -0.09      3.08 o
  10   6   5        8.13        4.16      4.89 o
  11   6   5        7.99       13.90      5.27 o
 -11   7   5        3.20        3.44      5.54 o
 -10   7   5       31.10       33.17      4.91 o
  -9   7   5        0.99       -1.86      4.08 o
  -8   7   5        0.97       -0.55      2.22 o
  -7   7   5      155.67      149.56      4.69 o
  -6   7   5      217.82      242.37      5.06 o
  -5   7   5       76.36       85.30      2.56 o
  -4   7   5       33.10       28.60      1.46 o
  -3   7   5       35.44       37.79      1.43 o
  -2   7   5      432.07      381.35      4.29 o
  -1   7   5      293.90      276.16      3.19 o
   0   7   5      306.14      316.62      4.33 o
   1   7   5      906.29      939.50     13.46 o
   2   7   5     2075.49     2043.91     17.75 o
   3   7   5        1.13        1.82      0.71 o
   4   7   5      164.21      162.91      3.03 o
   5   7   5      557.54      524.75      6.13 o
   6   7   5      125.32      134.70      3.90 o
   7   7   5       26.23       24.02      2.76 o
   8   7   5        9.16        3.47      3.07 o
   9   7   5        4.95        1.03      3.64 o
  10   7   5       15.77       24.75      5.27 o
  11   7   5       10.48        3.03      4.54 o
 -11   8   5        4.25        3.87      4.22 o
 -10   8   5        0.22       -3.42      3.42 o
  -9   8   5        2.87        2.42      3.10 o
  -8   8   5        1.45       -1.01      4.00 o
  -7   8   5      128.90      127.68      5.15 o
  -6   8   5      642.62      700.17      9.84 o
  -5   8   5      863.42      864.32     10.12 o
  -4   8   5       62.98       47.66      1.95 o
  -3   8   5      205.44      197.99      3.14 o
  -2   8   5      125.80      124.16      2.21 o
  -1   8   5      360.89      409.73      4.53 o
   0   8   5      901.58      847.62      8.00 o
   1   8   5       51.19       55.73      1.34 o
   2   8   5       87.34       78.52      1.94 o
   3   8   5      848.14      819.84      8.22 o
   4   8   5      424.58      415.35      5.69 o
   5   8   5      731.89      696.14      8.12 o
   6   8   5      843.26      822.40     12.04 o
   7   8   5       81.81       84.82      6.17 o
   8   8   5       25.15       33.13      4.06 o
   9   8   5       20.51       24.92      6.44 o
  10   8   5        1.08        0.91      3.81 o
  11   8   5        2.73       -1.11      4.45 o
 -11   9   5        1.02        1.45      3.86 o
 -10   9   5       19.81       22.02      4.55 o
  -9   9   5        4.48       -2.96      3.67 o
  -8   9   5       61.54       58.69      5.05 o
  -7   9   5       20.81       19.16      2.81 o
  -6   9   5      101.40       84.76      3.54 o
  -5   9   5       17.99       19.32      1.73 o
  -4   9   5      210.67      196.57      3.69 o
  -3   9   5       15.15       18.22      1.19 o
  -2   9   5      629.87      670.67      8.21 o
  -1   9   5       72.02       96.84      1.78 o
   0   9   5      284.01      269.19      3.45 o
   1   9   5      107.40      121.75      2.39 o
   2   9   5      441.57      514.49      5.99 o
   3   9   5       13.68       16.82      1.13 o
   4   9   5       59.34       54.66      2.10 o
   5   9   5       61.83       54.43      2.56 o
   6   9   5       59.33       54.68      3.01 o
   7   9   5       79.21       79.83      4.14 o
   8   9   5        5.62        4.78      3.00 o
   9   9   5        0.05        0.51      3.64 o
  10   9   5        4.85        7.55      4.32 o
  11   9   5        0.02       -0.51      4.01 o
 -11  10   5        1.34       -1.16      3.61 o
 -10  10   5        4.27       13.48      4.44 o
  -9  10   5        9.97        7.53      3.61 o
  -8  10   5       98.39      101.03      6.13 o
  -7  10   5       83.73       75.27      5.11 o
  -6  10   5        0.07        0.70      1.68 o
  -5  10   5        2.47        3.10      1.45 o
  -4  10   5      321.01      326.68      4.47 o
  -3  10   5       50.61       33.51      1.61 o
  -2  10   5       33.53       48.47      1.95 o
  -1  10   5       82.56       90.41      1.94 o
   0  10   5      100.59       90.21      1.96 o
   1  10   5        3.22        3.45      0.81 o
   2  10   5       76.79       88.79      2.07 o
   3  10   5      671.62      685.45      7.41 o
   4  10   5      421.05      440.75      6.17 o
   5  10   5       61.80       61.28      2.89 o
   6  10   5       10.60       13.56      2.10 o
   7  10   5       26.32       19.79      2.87 o
   8  10   5       41.35       37.57      4.23 o
   9  10   5        7.94       13.10      4.54 o
  10  10   5        4.30        1.97      3.96 o
 -11  11   5        0.89       -0.53      4.00 o
 -10  11   5       40.84       40.77      5.43 o
  -9  11   5       19.13       22.91      4.91 o
  -8  11   5       51.48       62.96      5.62 o
  -7  11   5       84.05       94.33      5.63 o
  -6  11   5      204.23      190.63     10.95 o
  -5  11   5      718.45      709.90      9.77 o
  -4  11   5      208.95      217.78      3.88 o
  -3  11   5        1.78        1.36      1.05 o
  -2  11   5      966.44      966.12     12.51 o
  -1  11   5      880.26      915.00      9.78 o
   0  11   5      482.42      491.43      5.51 o
   1  11   5      262.82      256.11      3.76 o
   2  11   5     1118.89     1057.96     11.04 o
   3  11   5      131.19      121.84      2.95 o
   4  11   5      972.04      904.02     11.34 o
   5  11   5       54.89       53.15      2.89 o
   6  11   5        1.14        0.74      1.77 o
   7  11   5       35.46       34.72      3.32 o
   8  11   5       24.21       18.96      3.74 o
   9  11   5        9.80       14.34      4.69 o
  10  11   5       12.63        6.95      4.73 o
 -11  12   5        1.20       -1.57      3.93 o
 -10  12   5        9.66       15.62      4.46 o
  -9  12   5        6.26       10.16      5.37 o
  -8  12   5        1.71       -0.02      3.06 o
  -7  12   5        4.83        3.44      3.06 o
  -6  12   5       89.70       85.07      4.26 o
  -5  12   5        0.00       -0.39      1.68 o
  -4  12   5       67.43       63.38      2.82 o
  -3  12   5      288.23      316.98      5.42 o
  -2  12   5       74.45       67.13      2.13 o
  -1  12   5        0.23       -0.22      0.97 o
   0  12   5        0.85        0.04      0.63 o
   1  12   5        0.35       -0.44      0.69 o
   2  12   5      322.66      313.39      5.57 o
   3  12   5      502.11      481.59      7.06 o
   4  12   5        0.00        1.48      1.54 o
   5  12   5       24.11       24.66      2.37 o
   6  12   5       59.93       53.43      3.54 o
   7  12   5       38.21       37.00      4.14 o
   8  12   5       29.57       32.90      4.35 o
   9  12   5        4.97        5.66      5.92 o
  10  12   5       10.04        9.53      4.73 o
 -10  13   5        0.24       -0.43      3.86 o
  -9  13   5        3.45       -0.06      4.51 o
  -8  13   5       11.46        6.01      3.46 o
  -7  13   5       37.74       41.37      4.44 o
  -6  13   5      113.07      114.33      4.91 o
  -5  13   5       14.14       10.54      2.14 o
  -4  13   5       70.88       61.47      2.75 o
  -3  13   5      248.14      235.29      5.86 o
  -2  13   5       61.12       59.81      4.16 o
  -1  13   5      231.71      240.05      4.15 o
   0  13   5      211.53      211.68      3.82 o
   1  13   5      213.37      209.66      4.49 o
   2  13   5      157.30      149.98      3.82 o
   3  13   5        7.56        6.41      1.68 o
   4  13   5       63.54       60.59      2.94 o
   5  13   5        9.78        8.83      2.06 o
   6  13   5       20.82       22.26      2.92 o
   7  13   5       28.30       27.84      4.06 o
   8  13   5        7.01        7.56      3.33 o
   9  13   5        1.83        0.19      4.32 o
  10  13   5        0.54       -1.61      4.38 o
 -10  14   5        9.70       10.70      4.34 o
  -9  14   5        8.46       12.34      4.34 o
  -8  14   5        1.97        0.20      3.69 o
  -7  14   5        0.03       -2.84      2.84 o
  -6  14   5       10.92       17.87      3.54 o
  -5  14   5       19.77       22.63      2.97 o
  -4  14   5       54.96       56.19      2.76 o
  -3  14   5      401.44      421.83      8.50 o
  -2  14   5        0.57        2.25      1.70 o
  -1  14   5      536.69      529.67      8.25 o
   0  14   5      245.24      226.13      4.82 o
   1  14   5      303.81      280.55      5.98 o
   2  14   5      477.55      430.12      7.97 o
   3  14   5      209.07      199.86      4.92 o
   4  14   5      567.64      549.47      9.17 o
   5  14   5       86.30       80.64      3.84 o
   6  14   5       25.35       20.12      2.98 o
   7  14   5        8.31        8.01      3.10 o
   8  14   5        1.30       -3.08      3.08 o
   9  14   5       14.33       19.46      5.27 o
  10  14   5        1.02        0.77      4.73 o
 -10  15   5        3.67        4.85      5.05 o
  -9  15   5       15.16       14.44      4.34 o
  -8  15   5       15.97       17.41      4.14 o
  -7  15   5       16.08        9.89      4.83 o
  -6  15   5       39.04       39.70      4.38 o
  -5  15   5       28.48       27.15      2.96 o
  -4  15   5        2.44        6.99      1.73 o
  -3  15   5       93.30       83.15      3.91 o
  -2  15   5       36.42       31.89      2.62 o
  -1  15   5       11.69       12.93      1.78 o
   0  15   5       98.98       86.64      3.80 o
   1  15   5        1.56       -0.09      1.51 o
   2  15   5       26.88       24.79      4.63 o
   3  15   5      295.23      250.24      5.77 o
   4  15   5      140.59      121.93      4.27 o
   5  15   5        1.31        1.89      2.19 o
   6  15   5       29.24       20.48      3.71 o
   7  15   5        7.30        1.94      3.06 o
   8  15   5        2.19        3.79      3.96 o
   9  15   5        1.96       -3.81      3.81 o
 -10  16   5        0.13       -3.74      4.91 o
  -9  16   5        1.13       -2.05      4.24 o
  -8  16   5        0.11        1.92      3.54 o
  -7  16   5        7.19        8.28      3.46 o
  -6  16   5       56.47       50.38      4.85 o
  -5  16   5        2.72       -2.56      2.56 o
  -4  16   5        4.84        3.31      2.01 o
  -3  16   5       31.12       38.15      2.99 o
  -2  16   5       99.10       76.19      5.35 o
  -1  16   5       68.47       71.48      3.17 o
   0  16   5       14.09       18.33      2.02 o
   1  16   5       29.81       32.66      2.75 o
   2  16   5        0.07       -1.56      1.56 o
   3  16   5       45.68       31.75      2.81 o
   4  16   5       68.25       51.40      3.10 o
   5  16   5        0.95        2.74      3.27 o
   6  16   5       28.00       34.43      4.25 o
   7  16   5       24.44       19.02      4.06 o
   8  16   5        0.13        6.69      4.37 o
   9  16   5       18.66       24.28      6.00 o
  -9  17   5        4.33        5.92      4.31 o
  -8  17   5        2.47       -3.36      3.36 o
  -7  17   5       46.84       56.25      5.54 o
  -6  17   5        0.65        4.06      3.33 o
  -5  17   5       76.78       88.76      5.68 o
  -4  17   5       64.62       71.27      4.10 o
  -3  17   5        0.13        1.45      2.01 o
  -2  17   5       44.67       40.18      3.12 o
  -1  17   5       23.53       21.23      2.25 o
   0  17   5      122.86       94.99      3.74 o
   1  17   5        0.10        0.99      1.69 o
   2  17   5       63.23       71.37      3.79 o
   3  17   5       34.85       34.58      5.13 o
   4  17   5       10.95        9.71      2.50 o
   5  17   5      110.68      125.38      5.46 o
   6  17   5        4.03        5.81      3.24 o
   7  17   5      129.44      144.76      7.60 o
   8  17   5       94.58       93.62      9.27 o
   9  17   5        0.52        5.93      4.91 o
  -9  18   5        6.62       10.79      6.56 o
  -8  18   5        0.12       -4.99      6.59 o
  -7  18   5        6.14       11.60      4.01 o
  -6  18   5        1.29        4.41      3.33 o
  -5  18   5       17.66       20.57      4.25 o
  -4  18   5        7.88        6.99      3.24 o
  -3  18   5       52.21       53.96      4.16 o
  -2  18   5        0.05        0.90      2.23 o
  -1  18   5        0.25       -0.60      1.69 o
   0  18   5      174.56      170.35      5.00 o
   1  18   5        0.01        3.42      2.01 o
   2  18   5        6.96        6.45      2.15 o
   3  18   5       10.33        6.55      2.64 o
   4  18   5        3.22        1.68      3.08 o
   5  18   5       41.81       45.32      5.83 o
   6  18   5        0.05        0.13      3.16 o
   7  18   5       13.52       16.48      4.14 o
   8  18   5        3.35        3.60      6.69 o
  -8  19   5        4.63        6.31      4.25 o
  -7  19   5        0.04        1.54      3.57 o
  -6  19   5       35.14       44.46      5.13 o
  -5  19   5        5.77        2.87      3.24 o
  -4  19   5       21.40       28.97      4.22 o
  -3  19   5       22.39       20.30      3.47 o
  -2  19   5       16.67       24.63      3.37 o
  -1  19   5       59.89       50.74      3.58 o
   0  19   5        5.57        6.24      2.30 o
   1  19   5       38.33       32.37      3.47 o
   2  19   5        1.30        1.84      2.34 o
   3  19   5      103.03       89.07      8.26 o
   4  19   5        0.82       -2.07      2.94 o
   5  19   5       10.41        8.60      3.31 o
   6  19   5        0.55        3.28      5.99 o
   7  19   5        6.64        7.45      4.01 o
   8  19   5        1.86       -1.53      4.89 o
  -8  20   5        0.11       -0.59      3.84 o
  -7  20   5        0.02        2.39      3.74 o
  -6  20   5        0.10       -0.30      3.46 o
  -5  20   5        6.10        3.74      3.41 o
  -4  20   5      116.31      127.85      8.22 o
  -3  20   5      123.73      115.45      8.19 o
  -2  20   5       45.84       46.41      4.24 o
  -1  20   5        6.08        4.80      2.30 o
   0  20   5       40.20       48.88      3.65 o
   1  20   5        3.04        2.93      2.40 o
   2  20   5        7.78       11.93      2.85 o
   3  20   5      106.78      107.59      7.40 o
   4  20   5        8.94        7.47      3.36 o
   5  20   5        0.01       -2.86      3.16 o
   6  20   5       11.45        7.88      3.74 o
   7  20   5        6.19        8.58      4.91 o
  -7  21   5        0.98        0.23      3.83 o
  -6  21   5        8.55        8.08      3.96 o
  -5  21   5        1.70        4.78      3.61 o
  -4  21   5       36.60       34.35      4.89 o
  -3  21   5        4.71        6.69      4.37 o
  -2  21   5        3.37        0.07      4.18 o
  -1  21   5        6.23        5.31      3.24 o
   0  21   5        2.02        5.70      3.01 o
   1  21   5        0.78       -3.85      4.12 o
   2  21   5        2.38        1.65      4.12 o
   3  21   5        0.80       -0.24      4.63 o
   4  21   5       24.27       26.02      4.43 o
   5  21   5        0.01       -3.12      3.16 o
   6  21   5        2.27        1.17      4.09 o
   7  21   5        9.07       12.02      5.32 o
  -7  22   5        8.09       10.58      5.64 o
  -6  22   5        0.69       -2.78      3.48 o
  -5  22   5       19.33       21.13      4.44 o
  -4  22   5        0.01        2.65      3.78 o
  -3  22   5       29.41       37.72      6.16 o
  -2  22   5       17.89       29.62      5.79 o
  -1  22   5        1.22       -3.44      3.44 o
   0  22   5       98.14      106.10      6.32 o
   1  22   5       45.13       40.28     16.48 o
   2  22   5        0.14       -2.33      3.44 o
   3  22   5       13.08        9.70      4.45 o
   4  22   5        2.77       -0.76      3.82 o
   5  22   5       24.04       37.86      6.98 o
   6  22   5        5.42        8.17      4.34 o
  -6  23   5        0.31       -3.31      3.31 o
  -5  23   5        2.15        4.20      4.84 o
  -4  23   5       11.23       13.55      4.65 o
  -3  23   5        0.06        1.80      4.73 o
  -2  23   5       83.22      104.65     15.96 o
  -1  23   5       41.01       41.67      7.21 o
   0  23   5        0.02        4.42      4.32 o
   1  23   5       30.42       39.07      5.93 o
   2  23   5       39.37       47.45      6.30 o
   3  23   5        9.02       13.88      6.44 o
   4  23   5        1.10       -2.30      3.46 o
   5  23   5       36.90       37.19      5.31 o
   6  23   5        0.05       -3.84      3.84 o
  -5  24   5        2.89        1.67      3.98 o
  -4  24   5        4.58        1.59      3.79 o
  -3  24   5        3.76        7.21      5.10 o
  -2  24   5        0.11       -0.26      4.38 o
  -1  24   5        8.99        5.35      4.69 o
   0  24   5       76.61       89.44      7.77 o
   1  24   5       49.05       49.56      6.52 o
   2  24   5        6.76       12.05      5.06 o
   3  24   5        0.02       -3.15      3.15 o
   4  24   5       15.96       19.40      5.38 o
   5  24   5       11.53       20.20      4.91 o
  -5  25   5        0.24        3.60      6.18 o
  -4  25   5        0.30       -3.96      3.96 o
  -3  25   5       14.50       18.52      6.00 o
  -2  25   5        0.29       -2.88      4.54 o
  -1  25   5        1.59        8.35      4.91 o
   0  25   5        5.32        3.07      4.32 o
   1  25   5        5.86       14.84      5.27 o
   2  25   5        7.42        9.14      5.27 o
   3  25   5        9.08        5.75      4.14 o
   4  25   5        1.94        4.56      3.91 o
  -3  26   5        1.42        3.60      7.21 o
  -2  26   5        0.06        6.18      5.10 o
  -1  26   5        0.03        2.06      4.37 o
   0  26   5       23.10       29.12      5.93 o
   1  26   5        1.07       -1.82      4.69 o
   2  26   5       11.11       11.45      5.66 o
   3  26   5        4.20        5.68      6.06 o
 -12   0   6        9.13       10.30      8.24 o
 -11   0   6        3.01       -6.18      6.18 o
 -10   0   6        3.70        5.15      6.69 o
  -9   0   6       39.12       39.26      8.75 o
  -8   0   6      168.48      131.83      7.40 o
  -7   0   6      195.25      205.35      6.72 o
  -6   0   6       17.21       16.20      2.12 o
  -5   0   6      124.01      134.97      3.97 o
  -4   0   6       34.71       29.52      2.90 o
  -3   0   6        0.02        0.28      0.94 o
  -2   0   6      195.50      184.22      3.15 o
  -1   0   6      132.48      132.31      5.41 o
   0   0   6     1837.39     2102.10     35.50 o
   1   0   6    12209.85    12791.21    257.99 o
   2   0   6        7.79        8.77      0.87 o
   3   0   6        3.26        1.63      1.93 o
   4   0   6      606.17      567.09      8.62 o
   5   0   6      632.51      626.18      9.97 o
   6   0   6       19.67       31.26      2.50 o
   7   0   6       81.71       92.77      6.69 o
   8   0   6       70.15       73.12      8.24 o
   9   0   6       12.10        8.75      5.66 o
  10   0   6       34.39       40.68      8.24 o
  11   0   6        8.04       10.81      7.21 o
 -12   1   6        0.93        4.43      6.95 o
 -11   1   6        0.82       -1.09      4.54 o
 -10   1   6       26.57       19.10     11.07 o
  -9   1   6        2.33       -2.24      2.24 o
  -8   1   6        5.36        4.51      2.60 o
  -7   1   6       21.50       22.58      2.06 o
  -6   1   6       36.98       34.22      1.81 o
  -5   1   6       10.28        8.49      1.14 o
  -4   1   6      597.14      597.53      6.43 o
  -3   1   6      222.56      240.12      3.10 o
  -2   1   6       11.04       17.21      0.65 o
  -1   1   6     1069.68     1071.17     10.78 o
   0   1   6        1.87        4.58      0.98 o
   1   1   6     9223.96     9849.84    102.48 o
   2   1   6      396.06      350.54      3.36 o
   3   1   6      558.53      611.86      6.04 o
   4   1   6       23.99       18.20      1.12 o
   5   1   6       29.01       23.70      1.47 o
   6   1   6       43.49       46.90      2.07 o
   7   1   6      197.60      171.42      6.23 o
   8   1   6       26.77       20.17      5.41 o
   9   1   6        7.46       10.56      4.01 o
  10   1   6        3.59        5.89      4.18 o
  11   1   6       16.87       12.47      5.27 o
 -12   2   6        0.09       -2.89      5.06 o
 -11   2   6        0.00        1.54      4.37 o
 -10   2   6        3.10        3.09      4.37 o
  -9   2   6       10.52        6.30      3.16 o
  -8   2   6       10.11        7.07      2.90 o
  -7   2   6      196.33      203.72      4.78 o
  -6   2   6      179.65      199.00      3.80 o
  -5   2   6       70.00       74.60      2.55 o
  -4   2   6      252.32      235.98      3.59 o
  -3   2   6      545.56      594.02      6.52 o
  -2   2   6      696.11      769.65      6.64 o
  -1   2   6        4.54        0.92      0.42 o
   0   2   6       15.47       22.21      0.99 o
   1   2   6       25.15       37.53      1.74 o
   2   2   6      510.17      559.63      6.94 o
   3   2   6        0.07       -0.09      0.54 o
   4   2   6       32.93       32.19      1.37 o
   5   2   6     1441.20     1386.12     13.26 o
   6   2   6      265.63      262.77      4.66 o
   7   2   6       11.61       14.07      2.90 o
   8   2   6       62.59       46.35      5.10 o
   9   2   6       12.60       16.90      4.89 o
  10   2   6        3.27        8.53      5.66 o
  11   2   6       25.89       29.43      8.24 o
 -12   3   6        2.14       -3.32      4.83 o
 -11   3   6        4.02        5.19      5.06 o
 -10   3   6       16.36       12.36      5.10 o
  -9   3   6       23.49       28.52      4.06 o
  -8   3   6       78.37       70.74      4.16 o
  -7   3   6        9.40       10.84      2.13 o
  -6   3   6       42.46       40.59      2.08 o
  -5   3   6       87.29       94.60      2.45 o
  -4   3   6       29.53       34.28      1.42 o
  -3   3   6      241.54      226.91      3.10 o
  -2   3   6      221.41      253.90      2.96 o
  -1   3   6     1391.06     1323.81     16.96 o
   0   3   6      827.57      900.27     12.83 o
   1   3   6      641.85      694.76     11.76 o
   2   3   6      318.50      409.55      4.97 o
   3   3   6     1530.02     1459.94     13.00 o
   4   3   6      751.18      752.54      8.22 o
   5   3   6      909.04      917.56      9.48 o
   6   3   6      154.26      135.46      3.38 o
   7   3   6      155.48      140.46      5.02 o
   8   3   6       10.09       11.41      3.59 o
   9   3   6       43.12       56.13      8.50 o
  10   3   6        0.10        1.47      3.81 o
  11   3   6       10.79       12.89      9.78 o
 -12   4   6        0.56       -1.29      5.10 o
 -11   4   6        0.17       -3.98      4.54 o
 -10   4   6        0.47        1.03      4.01 o
  -9   4   6        0.38       -1.85      3.93 o
  -8   4   6       25.53       25.96      3.13 o
  -7   4   6      325.61      333.61      7.28 o
  -6   4   6      169.25      160.75      3.49 o
  -5   4   6       41.75       38.03      1.69 o
  -4   4   6       57.90       67.15      2.07 o
  -3   4   6      768.44      868.65      9.67 o
  -2   4   6     3126.28     3386.85     28.35 o
  -1   4   6      102.48       93.88      2.02 o
   0   4   6       10.04        9.78      1.58 o
   1   4   6      125.31      115.28      1.85 o
   2   4   6      321.88      318.14      4.76 o
   3   4   6       31.87       35.42      1.15 o
   4   4   6      324.20      289.17      3.84 o
   5   4   6     2943.91     2817.52     26.54 o
   6   4   6       67.78       68.98      2.82 o
   7   4   6        3.06        1.54      2.08 o
   8   4   6        0.62       -0.31      5.41 o
   9   4   6        0.95       -1.00      7.98 o
  10   4   6       17.03       16.84      4.91 o
  11   4   6        0.22        0.00      4.37 o
 -12   5   6        0.04        0.73      5.27 o
 -11   5   6        0.08       -4.18      4.18 o
 -10   5   6        2.19        3.41      3.47 o
  -9   5   6        0.21       -2.76      2.76 o
  -8   5   6        0.26        0.72      2.60 o
  -7   5   6      267.64      261.50      6.09 o
  -6   5   6      335.54      334.05      5.48 o
  -5   5   6        0.31        0.62      1.00 o
  -4   5   6       28.37       20.61      1.25 o
  -3   5   6       45.35       59.59      1.46 o
  -2   5   6      210.96      252.94      3.06 o
  -1   5   6       20.43       16.30      1.01 o
   0   5   6      142.64      156.82      2.96 o
   1   5   6      425.41      481.38      5.66 o
   2   5   6        0.25       -0.55      0.55 o
   3   5   6      125.59      132.25      2.22 o
   4   5   6        0.05       -0.78      0.78 o
   5   5   6     2547.30     2491.22     23.84 o
   6   5   6       45.82       48.62      2.39 o
   7   5   6        3.50        5.81      2.83 o
   8   5   6        0.00       -1.00      3.35 o
   9   5   6       13.84       10.90      4.18 o
  10   5   6        0.37       -3.44      3.44 o
  11   5   6        2.22        4.44      5.92 o
 -11   6   6        6.40       11.31      5.64 o
 -10   6   6        0.19        1.32      3.36 o
  -9   6   6       14.80       14.88      3.77 o
  -8   6   6      228.88      241.36     10.72 o
  -7   6   6       20.36       21.40      2.39 o
  -6   6   6      308.51      286.95      5.09 o
  -5   6   6       22.91       28.99      1.66 o
  -4   6   6       20.84       28.48      1.36 o
  -3   6   6      836.59      919.15      8.38 o
  -2   6   6        0.13        0.41      0.72 o
  -1   6   6       55.13       30.69      1.43 o
   0   6   6     1610.83     1643.53     18.22 o
   1   6   6      282.92      278.68      4.16 o
   2   6   6       11.54       11.88      1.03 o
   3   6   6      752.33      735.98      7.03 o
   4   6   6      119.55      107.02      2.38 o
   5   6   6      129.11      130.02      3.44 o
   6   6   6       94.41       97.03      3.18 o
   7   6   6       43.34       59.15      4.14 o
   8   6   6       17.26       17.02      4.01 o
   9   6   6        3.31        0.87      3.44 o
  10   6   6       15.93       19.76      4.91 o
  11   6   6       36.02       45.80      7.09 o
 -11   7   6        2.80        4.56      5.66 o
 -10   7   6        0.66        7.95      3.76 o
  -9   7   6       16.27       22.25      4.14 o
  -8   7   6        6.32        2.96      2.86 o
  -7   7   6        0.08        2.35      3.20 o
  -6   7   6      433.08      442.49      7.17 o
  -5   7   6      158.79      174.52      3.43 o
  -4   7   6      143.12      153.37      2.89 o
  -3   7   6      360.05      325.18      4.12 o
  -2   7   6       11.52       11.41      0.81 o
  -1   7   6       41.68       42.99      1.54 o
   0   7   6       10.37        7.94      0.90 o
   1   7   6      198.95      245.09      4.02 o
   2   7   6     1017.13      943.61      8.84 o
   3   7   6     1525.99     1437.23     13.19 o
   4   7   6        2.94        4.30      1.08 o
   5   7   6     1381.12     1383.42     13.62 o
   6   7   6       49.82       45.60      2.47 o
   7   7   6      139.98      139.96      5.83 o
   8   7   6       51.74       56.64      5.64 o
   9   7   6       24.62       20.56      4.91 o
  10   7   6        2.17        2.83      4.01 o
  11   7   6        4.27       11.83      5.27 o
 -11   8   6        0.15        4.86      4.94 o
 -10   8   6       15.79       15.80      4.16 o
  -9   8   6        0.18        3.18      3.24 o
  -8   8   6       17.02       26.64      4.01 o
  -7   8   6       34.68       25.27      2.92 o
  -6   8   6      699.90      754.92     11.58 o
  -5   8   6      629.42      628.55      7.98 o
  -4   8   6        2.52       -0.03      0.93 o
  -3   8   6       95.38       92.24      2.13 o
  -2   8   6      435.63      443.62      5.60 o
  -1   8   6      139.83      147.77      2.19 o
   0   8   6       91.99      105.96      2.42 o
   1   8   6      360.20      382.32      5.69 o
   2   8   6       23.09       24.17      1.03 o
   3   8   6      148.81      152.20      2.70 o
   4   8   6      216.02      200.40      3.74 o
   5   8   6       53.43       46.21      2.15 o
   6   8   6      695.00      660.66     10.29 o
   7   8   6       77.29       91.05      4.35 o
   8   8   6        0.01       -2.85      2.85 o
   9   8   6       71.64       77.35      6.89 o
  10   8   6        0.47        4.10      4.18 o
 -11   9   6        0.14        4.12      7.47 o
 -10   9   6       27.17       30.54      4.76 o
  -9   9   6        0.84        2.75      3.10 o
  -8   9   6       17.12       16.80      3.67 o
  -7   9   6      253.12      256.44      7.18 o
  -6   9   6        0.23        0.29      1.82 o
  -5   9   6       25.99       28.41      2.09 o
  -4   9   6      180.22      171.88      3.19 o
  -3   9   6      474.73      461.90      5.49 o
  -2   9   6        7.72        6.18      0.93 o
  -1   9   6        1.68        5.69      0.85 o
   0   9   6     2101.78     2067.57     18.07 o
   1   9   6        3.92        6.23      1.09 o
   2   9   6       10.63       14.72      1.00 o
   3   9   6        8.64        9.13      1.19 o
   4   9   6        2.35       -0.72      1.18 o
   5   9   6      119.28      114.84      3.46 o
   6   9   6       83.16       86.08      4.73 o
   7   9   6       37.79       42.68      3.44 o
   8   9   6        5.67        4.12      3.28 o
   9   9   6        7.68       16.77      4.54 o
  10   9   6        1.15        2.40      4.08 o
 -11  10   6        7.24       11.65      5.79 o
 -10  10   6        4.10        5.87      3.91 o
  -9  10   6        8.35        6.54      3.48 o
  -8  10   6       25.32       30.51      5.07 o
  -7  10   6        2.89        4.91      2.86 o
  -6  10   6       11.92        5.14      1.89 o
  -5  10   6      433.94      446.05      8.25 o
  -4  10   6       43.14       43.32      2.02 o
  -3  10   6        4.38        6.56      1.03 o
  -2  10   6       76.54       74.14      2.46 o
  -1  10   6       75.17       88.29      1.97 o
   0  10   6       35.06       40.94      1.34 o
   1  10   6      325.61      309.39      4.17 o
   2  10   6        2.95        0.96      0.84 o
   3  10   6      766.91      715.79      8.34 o
   4  10   6      210.84      204.49      4.27 o
   5  10   6        0.03        0.50      2.32 o
   6  10   6        0.14       -1.57      1.57 o
   7  10   6       19.10       18.89      2.81 o
   8  10   6        4.77        2.57      3.64 o
   9  10   6        4.52        7.77      4.32 o
  10  10   6        1.01        2.57      4.37 o
 -11  11   6        3.35        1.80      5.46 o
 -10  11   6        7.50       13.94      4.31 o
  -9  11   6        5.92        3.44      4.65 o
  -8  11   6        1.54        2.91      3.06 o
  -7  11   6        0.11        1.26      2.64 o
  -6  11   6        0.23        1.21      2.97 o
  -5  11   6      347.75      349.65      6.94 o
  -4  11   6        0.01       -1.13      1.15 o
  -3  11   6        4.85        2.99      1.32 o
  -2  11   6        3.16        2.52      1.08 o
  -1  11   6       98.20      123.33      2.99 o
   0  11   6      268.38      275.11      3.83 o
   1  11   6      684.45      703.57      8.56 o
   2  11   6      213.83      210.92      4.84 o
   3  11   6        3.14        1.96      1.26 o
   4  11   6       50.94       40.36      2.29 o
   5  11   6      673.53      670.76     10.42 o
   6  11   6        0.72       -1.37      1.62 o
   7  11   6       21.15       25.42      3.12 o
   8  11   6        3.18       -0.33      3.44 o
   9  11   6       15.85        7.75      4.32 o
  10  11   6        7.54        9.54      6.69 o
 -10  12   6        5.55        5.28      3.84 o
  -9  12   6        5.05       -3.20      3.20 o
  -8  12   6       60.81       63.77      5.45 o
  -7  12   6       39.42       53.67      4.95 o
  -6  12   6        0.36        0.81      2.09 o
  -5  12   6       33.87       34.42      2.64 o
  -4  12   6       40.82       39.22      2.32 o
  -3  12   6      444.56      454.95      6.91 o
  -2  12   6       21.99       15.85      1.58 o
  -1  12   6      412.89      411.93      5.68 o
   0  12   6       71.80       56.29      1.97 o
   1  12   6      320.21      319.00      5.00 o
   2  12   6      267.96      282.68      7.29 o
   3  12   6      515.46      479.13      7.14 o
   4  12   6      633.82      583.33      9.16 o
   5  12   6      109.80      103.70      3.85 o
   6  12   6       10.87        7.41      2.90 o
   7  12   6       28.61       34.62      5.37 o
   8  12   6        4.96        2.67      3.81 o
   9  12   6        6.86        2.40      4.19 o
  10  12   6       21.50       27.02      6.00 o
 -10  13   6        2.86        8.80      4.38 o
  -9  13   6        3.93        8.17      3.84 o
  -8  13   6       16.21       15.83      4.89 o
  -7  13   6        4.09        2.54      3.03 o
  -6  13   6        0.02        3.93      2.28 o
  -5  13   6      185.73      181.82      5.17 o
  -4  13   6      282.08      289.32      5.67 o
  -3  13   6        1.41       -0.65      1.82 o
  -2  13   6      426.81      448.54      7.51 o
  -1  13   6      351.17      355.16      5.72 o
   0  13   6       75.67       71.54      2.42 o
   1  13   6        3.28        3.57      1.22 o
   2  13   6      630.43      572.86      8.70 o
   3  13   6       14.16       15.58      1.97 o
   4  13   6       67.99       67.42      3.16 o
   5  13   6       66.96       57.09      3.06 o
   6  13   6       45.73       46.58      4.68 o
   7  13   6        1.00       -1.03      3.28 o
   8  13   6       24.67       23.33      5.10 o
   9  13   6        1.81        7.89      4.54 o
 -10  14   6        0.28        1.62      5.06 o
  -9  14   6        6.14        4.53      3.74 o
  -8  14   6        2.00        4.28      3.36 o
  -7  14   6        2.96       -1.03      2.94 o
  -6  14   6        4.20        0.67      2.73 o
  -5  14   6        2.33        1.27      2.23 o
  -4  14   6      151.69      140.60      4.09 o
  -3  14   6      109.99      103.32      4.15 o
  -2  14   6       60.36       62.16      3.20 o
  -1  14   6       90.08       69.26      2.82 o
   0  14   6       23.87       18.78      1.77 o
   1  14   6       19.12       10.83      1.81 o
   2  14   6        3.86        1.37      1.54 o
   3  14   6       77.30       76.97      3.21 o
   4  14   6      138.02      126.32      4.15 o
   5  14   6       92.87       93.41      4.41 o
   6  14   6        1.16       -0.82      2.22 o
   7  14   6        0.51       -5.15      5.15 o
   8  14   6        7.50        8.16      4.45 o
   9  14   6        3.40        3.91      4.54 o
 -10  15   6        0.19        0.77      5.06 o
  -9  15   6        0.94       -3.24      3.24 o
  -8  15   6        0.14        2.06      3.57 o
  -7  15   6        0.25       -2.88      2.94 o
  -6  15   6       55.03       54.70      4.85 o
  -5  15   6        0.51        1.07      1.97 o
  -4  15   6       25.88       25.68      2.53 o
  -3  15   6      486.66      503.19      9.75 o
  -2  15   6      480.22      416.72      8.45 o
  -1  15   6      134.10      127.11      3.83 o
   0  15   6      197.84      172.87      4.37 o
   1  15   6       27.99       26.87      2.23 o
   2  15   6       21.52       29.22      2.50 o
   3  15   6       22.56       19.24      2.13 o
   4  15   6        1.74        1.74      1.69 o
   5  15   6        2.05        4.28      2.24 o
   6  15   6       82.78       89.06      6.76 o
   7  15   6        4.40        4.93      3.71 o
   8  15   6       28.42       30.11      5.64 o
   9  15   6       66.88       78.11      7.99 o
  -9  16   6        6.48        1.67      3.79 o
  -8  16   6        0.13        1.62      3.41 o
  -7  16   6        0.04       -1.70      2.94 o
  -6  16   6       26.61       31.45      4.28 o
  -5  16   6       59.54       77.38      5.50 o
  -4  16   6       64.51       68.32      5.28 o
  -3  16   6       39.10       41.58      3.49 o
  -2  16   6       29.18       22.38      2.55 o
  -1  16   6        2.27       -0.27      1.73 o
   0  16   6       37.55       49.22      4.72 o
   1  16   6        0.98        0.96      1.57 o
   2  16   6      155.83      163.01      4.93 o
   3  16   6       23.11       24.30      3.12 o
   4  16   6       60.26       52.21      3.73 o
   5  16   6        0.02       -0.92      2.13 o
   6  16   6       20.34       14.25      5.26 o
   7  16   6       53.02       57.31      6.30 o
   8  16   6       38.34       45.86      7.21 o
   9  16   6        2.12       12.22      5.27 o
  -9  17   6        1.48        0.09      3.84 o
  -8  17   6        4.02       -3.14      3.14 o
  -7  17   6        3.60        6.22      3.77 o
  -6  17   6        5.16        0.64      3.24 o
  -5  17   6       29.17       32.44      4.16 o
  -4  17   6       13.03        9.53      2.39 o
  -3  17   6        4.64        4.83      2.24 o
  -2  17   6       61.93       64.54      3.71 o
  -1  17   6       10.82       11.11      1.99 o
   0  17   6        5.04        5.74      1.75 o
   1  17   6      161.75      160.78      5.00 o
   2  17   6        0.38       -1.56      1.56 o
   3  17   6       14.90       10.27      2.68 o
   4  17   6       91.26       79.00      4.22 o
   5  17   6       37.85       38.55      3.67 o
   6  17   6        9.47        7.64      3.54 o
   7  17   6        0.01       -3.64      3.64 o
   8  17   6        0.91        1.95      4.32 o
  -9  18   6        2.73        6.76      4.06 o
  -8  18   6       14.75       13.39      5.10 o
  -7  18   6        4.43        4.86      3.55 o
  -6  18   6       32.92       39.76      4.93 o
  -5  18   6        9.37       20.57      3.86 o
  -4  18   6        0.03       -0.47      2.21 o
  -3  18   6        2.38        6.44      2.62 o
  -2  18   6      115.24      124.07      4.92 o
  -1  18   6      175.51      169.19      6.41 o
   0  18   6      124.69      101.38      4.58 o
   1  18   6       29.01       26.87      2.63 o
   2  18   6       47.89       53.28      3.38 o
   3  18   6       11.57        5.58      2.38 o
   4  18   6      196.78      184.57      6.36 o
   5  18   6        6.46        5.66      3.20 o
   6  18   6       29.61       25.34      4.35 o
   7  18   6        1.08        0.04      4.89 o
   8  18   6        0.12        0.26      4.37 o
  -8  19   6        1.62       -0.19      3.91 o
  -7  19   6       19.12       32.71      5.88 o
  -6  19   6        5.55        4.81      3.57 o
  -5  19   6        0.40       -1.82      3.24 o
  -4  19   6       37.95       41.15      4.58 o
  -3  19   6       71.68       68.43      6.90 o
  -2  19   6       11.82        7.39      3.20 o
  -1  19   6        3.31        1.31      2.60 o
   0  19   6       32.52       41.57      2.97 o
   1  19   6        2.16        2.83      3.12 o
   2  19   6      209.59      192.26      6.84 o
   3  19   6       37.30       39.17      3.54 o
   4  19   6        1.90       -1.10      3.20 o
   5  19   6       15.17       18.03      4.01 o
   6  19   6       38.88       41.71      6.06 o
   7  19   6        7.15        4.98      4.83 o
  -8  20   6        0.43       -0.12      4.06 o
  -7  20   6        0.01        3.09      3.55 o
  -6  20   6        0.18       -2.39      3.14 o
  -5  20   6       40.37       62.07      5.45 o
  -4  20   6        5.77        2.47      3.24 o
  -3  20   6        0.23        0.77      4.01 o
  -2  20   6        5.11        0.87      2.54 o
  -1  20   6        4.51        3.56      2.23 o
   0  20   6       31.13       23.05      3.25 o
   1  20   6        6.47        4.41      2.85 o
   2  20   6        0.29        2.58      2.45 o
   3  20   6       32.56       40.28      3.62 o
   4  20   6        0.57       -2.84      2.84 o
   5  20   6       16.84       21.74      4.88 o
   6  20   6        5.32        7.15      4.83 o
   7  20   6        0.42        1.49      5.41 o
  -7  21   6       12.74        8.10      4.14 o
  -6  21   6        1.06        3.48      3.54 o
  -5  21   6       10.66       11.77      5.97 o
  -4  21   6       40.11       50.35      5.43 o
  -3  21   6       43.79       49.43     14.16 o
  -2  21   6        2.63        3.60      4.37 o
  -1  21   6       21.18       23.41      7.70 o
   0  21   6       53.42       59.74      4.59 o
   1  21   6        0.71        2.08      2.42 o
   2  21   6        7.60        8.15      2.90 o
   3  21   6       43.34       41.36      4.83 o
   4  21   6        8.47       12.18      3.62 o
   5  21   6        6.57        7.69      3.84 o
   6  21   6       10.02       10.30      5.10 o
  -7  22   6        2.20       -0.23      4.83 o
  -6  22   6        0.28        1.29      3.79 o
  -5  22   6        2.02        1.90      3.54 o
  -4  22   6        0.16       -0.23      3.33 o
  -3  22   6       12.71       16.99      5.46 o
  -2  22   6      103.62      107.44      8.72 o
  -1  22   6       54.79       47.68     10.04 o
   0  22   6        7.44       10.20      4.45 o
   1  22   6       30.54       36.26      5.57 o
   2  22   6        1.23        2.24      3.59 o
   3  22   6        0.44       -1.16      4.52 o
   4  22   6       16.58       14.83      4.14 o
   5  22   6        1.02       -4.08      4.08 o
   6  22   6       50.71       62.73      9.78 o
  -6  23   6        0.32        3.64      4.26 o
  -5  23   6        0.01       -1.75      3.48 o
  -4  23   6       19.43       14.12      4.54 o
  -3  23   6        1.26       -1.14      4.38 o
  -2  23   6        6.18        6.79      4.91 o
  -1  23   6       13.71       18.46      5.64 o
   0  23   6        1.47        3.75      3.96 o
   1  23   6        0.23       -0.12      3.81 o
   2  23   6       14.62       19.68      5.41 o
   3  23   6        6.38       -0.86      3.41 o
   4  23   6        1.40        1.35      3.61 o
   5  23   6        1.88        5.19      5.06 o
  -5  24   6        4.97       -0.68      3.91 o
  -4  24   6       17.86       17.34      4.47 o
  -3  24   6       13.91       17.11      5.64 o
  -2  24   6       17.47       24.21      5.79 o
  -1  24   6       23.56       33.73      6.19 o
   0  24   6        2.23        3.81      4.45 o
   1  24   6        0.01        9.96      4.91 o
   2  24   6       17.65       21.99      5.43 o
   3  24   6        1.60        0.86      3.76 o
   4  24   6       11.26       19.22      5.43 o
  -4  25   6       19.13       24.49      4.84 o
  -3  25   6        2.73       12.36      5.83 o
  -2  25   6        2.88        2.85      5.06 o
  -1  25   6       13.28       12.07      5.27 o
   0  25   6        3.12        7.96      4.69 o
   1  25   6        7.32       10.96      5.20 o
   2  25   6        1.15       -0.63      4.57 o
   3  25   6       24.41       33.39      6.66 o
  -2  26   6        6.52        6.01      5.43 o
  -1  26   6        4.03       -1.54      7.21 o
   0  26   6        0.04        3.09      7.21 o
   1  26   6       10.06        8.93      5.20 o
   2  26   6        6.38        8.17      5.41 o
 -12   1   7        4.01       -1.49      4.83 o
 -11   1   7        0.84        4.00      4.89 o
 -10   1   7        0.56        0.49      3.81 o
  -9   1   7        0.16       -3.28      3.28 o
  -8   1   7       51.85       46.13      5.27 o
  -7   1   7      112.06      123.57      3.76 o
  -6   1   7      112.33      113.77      2.99 o
  -5   1   7       50.62       47.75      1.76 o
  -4   1   7       26.16       28.13      1.95 o
  -3   1   7      138.06      109.74      2.00 o
  -2   1   7      557.72      510.26      5.18 o
  -1   1   7      168.23      164.31      4.57 o
   0   1   7       10.00       12.80      0.87 o
   1   1   7     1518.63     1508.57     16.25 o
   2   1   7        0.27        0.39      0.55 o
   3   1   7      396.18      385.95      4.24 o
   4   1   7      693.53      665.49      7.41 o
   5   1   7      395.27      386.60      5.85 o
   6   1   7        6.07        8.06      1.53 o
   7   1   7      116.02      120.24      6.24 o
   8   1   7        2.66       -2.71      2.71 o
   9   1   7       48.29       52.56      5.92 o
  10   1   7       13.31       12.87      4.73 o
  11   1   7        0.16        3.60      4.37 o
 -11   2   7        0.05       -3.98      4.54 o
 -10   2   7       15.49       17.02      8.24 o
  -9   2   7       35.74       41.20      5.83 o
  -8   2   7       10.27        9.42      3.16 o
  -7   2   7        5.95        2.20      1.54 o
  -6   2   7        5.41        6.15      1.30 o
  -5   2   7       13.85       11.78      1.19 o
  -4   2   7     1936.78     2011.66     17.92 o
  -3   2   7      147.90      164.20      3.08 o
  -2   2   7        0.87        2.78      0.58 o
  -1   2   7     3750.80     3849.72     48.59 o
   0   2   7        3.27        3.52      0.70 o
   1   2   7       15.90       12.94      0.73 o
   2   2   7      752.24      750.03      8.15 o
   3   2   7      858.19      818.16      8.35 o
   4   2   7      128.40      103.88      2.35 o
   5   2   7        8.50        5.92      1.29 o
   6   2   7       21.43       17.36      1.71 o
   7   2   7        1.38        1.60      2.01 o
   8   2   7       39.70       37.08      4.89 o
   9   2   7       48.82       46.12      5.64 o
  10   2   7       32.85       35.08      5.83 o
  11   2   7       11.57       20.46      5.64 o
 -11   3   7        0.06       -3.35      4.37 o
 -10   3   7        0.38       -2.29      3.96 o
  -9   3   7        0.24       -2.06      3.64 o
  -8   3   7       41.69       43.18      4.31 o
  -7   3   7        7.55        2.70      2.56 o
  -6   3   7        0.39       -1.15      1.15 o
  -5   3   7        0.01       -0.42      1.19 o
  -4   3   7      430.01      434.54      8.77 o
  -3   3   7        0.01       -0.14      0.70 o
  -2   3   7      281.48      291.03      4.31 o
  -1   3   7      292.14      319.49      4.22 o
   0   3   7     1354.23     1452.63     16.11 o
   1   3   7      323.12      372.86      4.21 o
   2   3   7      515.08      523.89      8.00 o
   3   3   7        4.47        2.29      0.71 o
   4   3   7        1.56        1.74      0.92 o
   5   3   7       47.35       47.65      1.91 o
   6   3   7       53.27       38.93      2.19 o
   7   3   7        0.00       -1.58      1.66 o
   8   3   7       11.01       17.77      3.64 o
   9   3   7        6.27       11.70      4.38 o
  10   3   7       21.64        8.24      4.73 o
  11   3   7        3.49        0.35      4.54 o
 -11   4   7        0.00        6.64      5.06 o
 -10   4   7       38.82       46.60      6.89 o
  -9   4   7        5.04        3.84      5.92 o
  -8   4   7       15.93       16.49      4.73 o
  -7   4   7       12.85       13.19      2.43 o
  -6   4   7      283.70      275.40      4.58 o
  -5   4   7      152.91      140.86      2.95 o
  -4   4   7       80.85      101.07      2.48 o
  -3   4   7       10.19        9.03      0.88 o
  -2   4   7       71.91       70.58      2.46 o
  -1   4   7      179.27      162.31      2.53 o
   0   4   7     1650.43     1703.79     24.35 o
   1   4   7      297.05      261.04      3.42 o
   2   4   7      123.70      113.60      2.88 o
   3   4   7      370.67      378.20      4.30 o
   4   4   7        1.77        0.80      0.95 o
   5   4   7      115.54      119.23      2.93 o
   6   4   7       35.21       37.30      2.18 o
   7   4   7        0.66       -0.33      1.97 o
   8   4   7        3.05        2.39      3.08 o
   9   4   7       20.81       22.79      9.01 o
  10   4   7       36.58       43.48      6.36 o
  11   4   7       23.33       29.66     10.30 o
 -11   5   7       16.17       17.60      6.69 o
 -10   5   7        1.48        1.54      4.37 o
  -9   5   7        0.09        1.78      5.41 o
  -8   5   7      158.45      188.60      7.52 o
  -7   5   7       89.47       84.18      4.07 o
  -6   5   7       19.14       22.02      2.04 o
  -5   5   7      289.95      301.38      4.46 o
  -4   5   7      153.27      164.00      4.13 o
  -3   5   7       38.25       33.36      1.19 o
  -2   5   7        9.75       20.22      1.13 o
  -1   5   7        0.02        0.09      0.73 o
   0   5   7        7.81       24.90      1.78 o
   1   5   7      736.42      694.71      7.73 o
   2   5   7        2.93        3.28      0.77 o
   3   5   7     1077.07     1017.27      9.57 o
   4   5   7       28.97       31.96      2.10 o
   5   5   7      363.59      344.12      6.06 o
   6   5   7       38.64       35.32      2.39 o
   7   5   7      166.93      168.60      6.34 o
   8   5   7        0.58       -2.71      2.71 o
   9   5   7        3.44        2.01      3.44 o
  10   5   7        2.34        1.64      4.63 o
 -11   6   7        0.63       -0.04      4.54 o
 -10   6   7        3.20        5.84      4.32 o
  -9   6   7       27.73       30.95      5.64 o
  -8   6   7       35.46       47.31      4.38 o
  -7   6   7        4.87        2.57      2.15 o
  -6   6   7      276.22      290.18      5.63 o
  -5   6   7       37.07       34.26      1.88 o
  -4   6   7       26.92       33.27      1.64 o
  -3   6   7      248.31      252.30      3.99 o
  -2   6   7       43.31       42.45      1.23 o
  -1   6   7        0.10       -0.51      0.73 o
   0   6   7       34.02       45.38      1.29 o
   1   6   7      158.06      151.55      2.58 o
   2   6   7        8.81        9.82      1.01 o
   3   6   7       49.69       42.24      1.35 o
   4   6   7      693.00      666.19      7.77 o
   5   6   7       10.77       10.87      1.40 o
   6   6   7        2.22       -0.04      1.50 o
   7   6   7       12.56       12.16      2.76 o
   8   6   7        2.54        2.32      4.38 o
   9   6   7       43.46       46.32      6.00 o
  10   6   7       24.17       19.53      5.27 o
 -11   7   7        0.03        5.42      4.91 o
 -10   7   7        1.50       -3.92      4.18 o
  -9   7   7       35.79       26.57      5.43 o
  -8   7   7       27.99       30.76      5.01 o
  -7   7   7       46.32       43.94      3.34 o
  -6   7   7      153.76      146.96      4.51 o
  -5   7   7       59.12       58.15      2.31 o
  -4   7   7        0.09       -0.37      1.00 o
  -3   7   7       93.85       95.91      2.20 o
  -2   7   7      481.57      493.04      5.29 o
  -1   7   7      137.72      144.30      3.15 o
   0   7   7        0.17        0.03      0.93 o
   1   7   7        0.16        1.50      0.79 o
   2   7   7       43.01       40.18      1.88 o
   3   7   7      432.38      438.39      5.36 o
   4   7   7     1642.49     1618.66     15.17 o
   5   7   7       96.23      103.57      3.19 o
   6   7   7        0.96       -1.40      1.82 o
   7   7   7       99.08       98.65      5.15 o
   8   7   7       19.55       19.65      4.37 o
   9   7   7        7.99        7.96      4.32 o
  10   7   7       12.66       14.42      4.91 o
 -11   8   7        8.43       10.56      5.46 o
 -10   8   7       20.59       22.53      5.79 o
  -9   8   7       20.69       21.07      5.27 o
  -8   8   7       53.66       56.31      4.88 o
  -7   8   7       11.40       19.07      2.83 o
  -6   8   7        0.19        2.21      1.78 o
  -5   8   7        3.74        2.78      1.43 o
  -4   8   7       63.88       61.04      2.16 o
  -3   8   7      342.46      354.94      4.94 o
  -2   8   7      135.70      135.64      2.37 o
  -1   8   7      124.94      115.63      2.91 o
   0   8   7      207.44      198.41      3.64 o
   1   8   7      327.55      356.49      5.49 o
   2   8   7     1257.80     1254.13     11.54 o
   3   8   7     1695.69     1618.09     15.88 o
   4   8   7     1690.75     1676.61     16.79 o
   5   8   7      329.02      308.36      5.16 o
   6   8   7       72.76       66.30      3.42 o
   7   8   7        4.39        0.39      2.34 o
   8   8   7       52.32       68.02      6.19 o
   9   8   7       70.42       84.50      7.09 o
  10   8   7        0.51        1.80      4.01 o
 -11   9   7        9.65        2.92      6.18 o
 -10   9   7        7.05        6.18      4.73 o
  -9   9   7       25.30       41.48      6.52 o
  -8   9   7        5.38        3.60      5.34 o
  -7   9   7       13.89       13.35      2.58 o
  -6   9   7      142.59      150.54      4.73 o
  -5   9   7       21.42       25.63      2.15 o
  -4   9   7        6.67        3.62      1.24 o
  -3   9   7      134.44      139.39      3.03 o
  -2   9   7        0.72        0.02      0.80 o
  -1   9   7      110.21      108.15      1.96 o
   0   9   7      190.15      192.82      3.74 o
   1   9   7     1126.78     1101.65     15.57 o
   2   9   7      308.04      275.89      3.94 o
   3   9   7      208.79      211.70      3.72 o
   4   9   7       77.00       75.61      2.47 o
   5   9   7        0.61        0.87      1.42 o
   6   9   7       21.83       20.88      2.48 o
   7   9   7        2.12       -0.28      2.34 o
   8   9   7        0.48       -0.69      3.22 o
   9   9   7        2.49        1.10      4.89 o
  10   9   7        0.04       -2.31      4.18 o
 -11  10   7        1.06       -1.10      5.66 o
 -10  10   7        0.24        5.15      6.44 o
  -9  10   7        3.90        3.36      8.50 o
  -8  10   7        0.87        2.12      3.06 o
  -7  10   7      129.21      119.25      5.20 o
  -6  10   7        8.70        7.31      2.06 o
  -5  10   7      122.52      125.87      3.99 o
  -4  10   7       14.85        7.17      1.33 o
  -3  10   7      246.30      237.93      4.09 o
  -2  10   7       16.49       12.63      1.27 o
  -1  10   7      480.69      501.65      5.59 o
   0  10   7      264.36      271.00      4.27 o
   1  10   7       12.67       14.26      1.02 o
   2  10   7       45.74       41.48      2.12 o
   3  10   7      388.25      370.98      6.19 o
   4  10   7        6.58        9.46      1.51 o
   5  10   7      109.37      106.62      3.64 o
   6  10   7       13.58       11.80      2.22 o
   7  10   7       58.42       48.66      4.92 o
   8  10   7        0.45       -3.28      3.28 o
   9  10   7       34.46       37.79      6.69 o
  10  10   7        3.70        3.60      4.37 o
 -10  11   7        6.45       12.38      5.20 o
  -9  11   7        0.95       -0.51      4.08 o
  -8  11   7       14.54       11.80      3.50 o
  -7  11   7        2.34        7.46      3.24 o
  -6  11   7       10.00        3.46      2.13 o
  -5  11   7       18.37       14.27      2.17 o
  -4  11   7      138.64      135.56      3.60 o
  -3  11   7       23.35       27.39      1.83 o
  -2  11   7      149.10      143.35      3.38 o
  -1  11   7      208.71      204.11      3.48 o
   0  11   7        2.48       -0.05      0.84 o
   1  11   7      319.47      339.95      5.05 o
   2  11   7      593.92      572.48      7.47 o
   3  11   7      129.31      137.28      4.03 o
   4  11   7      599.73      600.24      8.49 o
   5  11   7       11.90       12.52      1.96 o
   6  11   7       39.34       33.43      4.09 o
   7  11   7       61.86       69.92      4.82 o
   8  11   7       57.49       72.70     11.59 o
   9  11   7       13.43       11.53      4.54 o
  10  11   7       28.52       20.36      5.43 o
 -10  12   7        0.29        5.70      4.69 o
  -9  12   7        2.61        3.86      4.89 o
  -8  12   7        3.62       12.91      3.54 o
  -7  12   7       97.51       99.05      6.01 o
  -6  12   7      110.27      105.03      4.75 o
  -5  12   7       19.39       21.61      2.43 o
  -4  12   7       46.89       45.77      2.41 o
  -3  12   7       43.20       35.33      2.06 o
  -2  12   7       85.27       74.37      2.73 o
  -1  12   7      143.88      145.37      3.03 o
   0  12   7      104.87      103.34      3.40 o
   1  12   7        5.13       10.20      1.22 o
   2  12   7      102.15      105.22      5.22 o
   3  12   7        0.36        0.93      1.33 o
   4  12   7       12.85       14.40      1.95 o
   5  12   7       25.62       23.64      2.28 o
   6  12   7        0.47       -1.81      1.81 o
   7  12   7        0.92        2.08      2.71 o
   8  12   7        5.95        8.50      4.37 o
   9  12   7        0.31       -0.49      4.18 o
 -10  13   7        0.54       -4.53      7.21 o
  -9  13   7        7.93       -1.59      7.98 o
  -8  13   7       34.70       31.74      4.52 o
  -7  13   7       25.32       18.86      3.86 o
  -6  13   7        9.92        7.08      2.50 o
  -5  13   7      102.25       87.66      3.79 o
  -4  13   7       74.00       76.06      3.05 o
  -3  13   7       11.18       15.71      2.19 o
  -2  13   7       41.77       27.80      2.26 o
  -1  13   7       27.16       29.84      1.77 o
   0  13   7        1.01        0.92      1.15 o
   1  13   7       98.84       93.58      2.91 o
   2  13   7       42.27       35.30      2.90 o
   3  13   7      542.41      532.92      8.47 o
   4  13   7        5.88        4.06      1.66 o
   5  13   7        8.71        6.15      2.78 o
   6  13   7        7.05       12.33      2.94 o
   7  13   7       35.01       27.51      4.69 o
   8  13   7        0.17        1.97      3.96 o
   9  13   7        0.89       -3.96      3.96 o
 -10  14   7        1.37        0.40      4.83 o
  -9  14   7        7.85        9.61      5.27 o
  -8  14   7        3.84        9.03      3.71 o
  -7  14   7       42.47       63.12      5.29 o
  -6  14   7      104.36      107.43      5.00 o
  -5  14   7       59.26       61.93      4.13 o
  -4  14   7      150.21      142.87      4.58 o
  -3  14   7      276.98      298.62      6.17 o
  -2  14   7       35.01       34.14      2.90 o
  -1  14   7       78.77      105.32      3.35 o
   0  14   7       35.70       28.44      3.00 o
   1  14   7       81.65       81.80      3.28 o
   2  14   7        0.13       -1.47      1.47 o
   3  14   7      211.27      199.99      4.82 o
   4  14   7       17.83       16.14      2.19 o
   5  14   7      126.41      123.47      4.93 o
   6  14   7      180.87      190.58     12.49 o
   7  14   7       47.47       44.05      5.64 o
   8  14   7       80.71       95.17      7.77 o
   9  14   7       21.07       27.51      5.79 o
  -9  15   7       13.02       18.42      5.64 o
  -8  15   7        1.63       -3.19      4.23 o
  -7  15   7       33.29       42.78      5.71 o
  -6  15   7        7.73        4.16      4.50 o
  -5  15   7        6.31        8.88      2.35 o
  -4  15   7        4.04        3.53      2.10 o
  -3  15   7       13.11       17.12      2.35 o
  -2  15   7       37.68       25.18      2.58 o
  -1  15   7        0.74       -0.46      1.29 o
   0  15   7      139.11      142.71      4.21 o
   1  15   7       90.71       80.17      3.35 o
   2  15   7      108.55       94.70      3.78 o
   3  15   7       10.37        7.37      1.75 o
   4  15   7        0.05       -0.26      1.64 o
   5  15   7       42.44       43.55      3.07 o
   6  15   7       48.52       58.62      5.20 o
   7  15   7        6.81        3.83      3.81 o
   8  15   7        1.45        7.05      4.69 o
   9  15   7       13.57       11.07      4.89 o
  -9  16   7        2.26        4.98      5.92 o
  -8  16   7        0.14        1.16      3.36 o
  -7  16   7        1.28        2.91      3.46 o
  -6  16   7        3.23        5.77      3.30 o
  -5  16   7        0.51       -1.27      1.98 o
  -4  16   7       56.04       52.12      3.18 o
  -3  16   7        0.47       -0.73      1.78 o
  -2  16   7       66.58       58.41      4.08 o
  -1  16   7      135.66      136.58      4.13 o
   0  16   7        1.00        0.96      1.62 o
   1  16   7       24.56       21.49      2.19 o
   2  16   7       77.67       76.61      3.53 o
   3  16   7       53.25       54.09      3.61 o
   4  16   7        2.25        5.71      2.22 o
   5  16   7        9.81        8.33      3.01 o
   6  16   7       19.15       14.85      4.32 o
   7  16   7        4.63       14.97      4.69 o
   8  16   7        0.08       -3.59      3.59 o
  -9  17   7        1.74       -0.96      5.06 o
  -8  17   7        3.04        3.65      3.41 o
  -7  17   7        1.17       -1.91      3.31 o
  -6  17   7        4.50        2.41      3.33 o
  -5  17   7       99.09      108.41      5.12 o
  -4  17   7       41.67       31.08      3.08 o
  -3  17   7       73.85       78.35      4.06 o
  -2  17   7       77.53       79.45      3.88 o
  -1  17   7        1.72        4.36      1.74 o
   0  17   7       23.48       30.46      2.63 o
   1  17   7      106.91      107.91      4.18 o
   2  17   7        9.53        8.28      2.06 o
   3  17   7       38.10       34.86      2.76 o
   4  17   7       28.14       31.20      3.16 o
   5  17   7        1.03       -1.99      2.45 o
   6  17   7        0.28        1.10      3.81 o
   7  17   7       16.25       10.89      4.69 o
   8  17   7        4.89        2.06      4.45 o
  -8  18   7        0.05        0.95      4.45 o
  -7  18   7        1.06        4.06      3.63 o
  -6  18   7        3.44        7.79      3.50 o
  -5  18   7       14.31       13.11      3.77 o
  -4  18   7        3.46        0.91      2.38 o
  -3  18   7        2.08        1.94      2.30 o
  -2  18   7       28.26       20.34      2.72 o
  -1  18   7        0.93        2.84      1.82 o
   0  18   7        0.39        0.37      1.76 o
   1  18   7       90.66       99.95      4.62 o
   2  18   7      228.39      203.11      5.93 o
   3  18   7        9.36        8.98      2.16 o
   4  18   7        0.46       -1.93      2.10 o
   5  18   7        5.96        2.45      3.13 o
   6  18   7       15.68       14.57      9.27 o
   7  18   7        0.67       -1.77      4.08 o
  -8  19   7        0.04       -2.45      4.19 o
  -7  19   7        0.02       -2.91      3.60 o
  -6  19   7       54.67       62.87      5.81 o
  -5  19   7       38.53       45.30      5.07 o
  -4  19   7       14.23        8.56      3.60 o
  -3  19   7       12.50       12.05      3.10 o
  -2  19   7       31.69       31.38      3.62 o
  -1  19   7       59.29       59.42      3.36 o
   0  19   7        2.16       -0.11      2.75 o
   1  19   7      119.16      126.96      4.93 o
   2  19   7        0.91        1.19      1.93 o
   3  19   7       19.59       22.39      3.00 o
   4  19   7        0.09       -0.41      2.39 o
   5  19   7       28.34       30.84      5.43 o
   6  19   7       23.45       23.97      5.57 o
   7  19   7       14.89       15.63      5.20 o
  -7  20   7       24.16       32.97      7.28 o
  -6  20   7       13.30       16.79      5.66 o
  -5  20   7        0.53        2.91      3.24 o
  -4  20   7       31.23       26.37      4.41 o
  -3  20   7       35.40       36.11      4.60 o
  -2  20   7       22.67       28.19      3.74 o
  -1  20   7       64.92       70.14      4.83 o
   0  20   7        3.58        5.04      2.56 o
   1  20   7        0.11        3.45      2.34 o
   2  20   7       71.67       72.90      5.41 o
   3  20   7       71.91       70.96      4.39 o
   4  20   7        0.02       -2.09      3.44 o
   5  20   7       47.91       47.99      8.75 o
   6  20   7       39.90       38.24      6.30 o
   7  20   7        0.56       -6.18      6.18 o
  -7  21   7        2.44        4.49      4.94 o
  -6  21   7       16.08       16.67      5.63 o
  -5  21   7       41.91       57.04      5.76 o
  -4  21   7        1.90       -0.13      3.31 o
  -3  21   7       57.64       61.66      7.26 o
  -2  21   7       69.76       77.12      5.24 o
  -1  21   7        0.14       -0.28      2.66 o
   0  21   7       93.04      105.28      5.56 o
   1  21   7        0.16       -1.58      2.40 o
   2  21   7        7.75        3.51      2.80 o
   3  21   7        3.55        1.71      3.41 o
   4  21   7        4.29        6.24      4.32 o
   5  21   7       28.51       41.42      6.52 o
   6  21   7       34.03       42.60      6.52 o
  -6  22   7        0.20       -1.85      3.74 o
  -5  22   7        5.66        8.76      3.91 o
  -4  22   7       24.14       24.60      4.63 o
  -3  22   7       19.60       30.70      6.00 o
  -2  22   7       10.07       16.63      6.44 o
  -1  22   7       22.02       28.91      5.57 o
   0  22   7        2.56        1.44      4.12 o
   1  22   7        2.61        2.83      3.81 o
   2  22   7        9.30        4.95      5.66 o
   3  22   7        0.60        0.66      3.71 o
   4  22   7        3.21       -3.81      3.81 o
   5  22   7        8.76       13.65      5.32 o
  -5  23   7       14.45       20.09      4.74 o
  -4  23   7        4.32       -1.84      3.24 o
  -3  23   7        8.61       11.91      5.27 o
  -2  23   7       15.18       15.97     10.81 o
  -1  23   7       48.48       37.12      6.19 o
   0  23   7       11.89       16.30      4.57 o
   1  23   7       24.45       23.06      5.20 o
   2  23   7        0.82       -3.44      3.44 o
   3  23   7        2.66        2.13      5.41 o
   4  23   7       11.11        4.23      4.83 o
   5  23   7        2.79       -5.13      6.95 o
  -5  24   7        9.38        9.27      6.18 o
  -4  24   7        6.19       12.40      4.99 o
  -3  24   7        2.41       -4.59      4.69 o
  -2  24   7        2.60        2.91      5.06 o
  -1  24   7        0.09        3.09      7.21 o
   0  24   7        0.05       -3.41      4.12 o
   1  24   7        2.63       -0.18      4.18 o
   2  24   7       11.47        3.03      4.54 o
   3  24   7        1.23       -3.73      4.63 o
   4  24   7       34.89       41.24      6.95 o
  -3  25   7        1.49       -4.81      8.50 o
  -2  25   7        0.32        3.49      4.83 o
  -1  25   7        2.25       -6.18      6.18 o
   0  25   7        6.45        9.27      6.69 o
   1  25   7       34.67       43.35     11.07 o
   2  25   7       14.37       15.66      6.69 o
  -1  26   7        0.90        3.60      7.72 o
   0  26   7        1.55       -1.03      7.21 o
 -11   0   8       23.63       23.17      8.24 o
 -10   0   8        0.26       -5.66      5.66 o
  -9   0   8       60.41       63.34      9.27 o
  -8   0   8       32.04       39.65      7.72 o
  -7   0   8       21.57       18.61      3.44 o
  -6   0   8      232.09      213.55      6.64 o
  -5   0   8       23.93       36.51      2.44 o
  -4   0   8      516.69      532.05      8.39 o
  -3   0   8      871.06      842.77     11.37 o
  -2   0   8      893.31      886.57     15.26 o
  -1   0   8      141.96      182.06      7.21 o
   0   0   8        0.49        1.80      1.09 o
   1   0   8      123.87      118.95      5.15 o
   2   0   8      118.21      136.09      4.98 o
   3   0   8      752.99      787.78     10.79 o
   4   0   8      516.34      449.56      8.61 o
   5   0   8        7.37       14.64      2.04 o
   6   0   8      122.27      120.84      5.30 o
   7   0   8       86.90       74.36      9.53 o
   8   0   8       36.74       37.08      6.69 o
   9   0   8      193.83      190.02     13.39 o
  10   0   8      115.98      129.25     12.36 o
 -11   1   8        0.00       -3.03     11.07 o
 -10   1   8        0.70       -1.29      4.37 o
  -9   1   8       66.64       85.29      7.28 o
  -8   1   8        1.81       -0.51      3.60 o
  -7   1   8       55.03       44.93      3.18 o
  -6   1   8       40.97       44.61      2.32 o
  -5   1   8       78.06       82.68      2.30 o
  -4   1   8      531.32      548.48      6.61 o
  -3   1   8       55.72       59.97      1.66 o
  -2   1   8       14.24       18.62      0.87 o
  -1   1   8        2.48        0.86      0.63 o
   0   1   8      306.47      294.97      4.61 o
   1   1   8       83.68       69.95      1.60 o
   2   1   8       14.00       18.44      0.88 o
   3   1   8      175.80      161.52      2.61 o
   4   1   8       30.94       28.95      1.57 o
   5   1   8      450.03      365.68      5.74 o
   6   1   8      176.12      161.36      3.95 o
   7   1   8       22.89       22.87      2.61 o
   8   1   8       50.20       47.23      5.41 o
   9   1   8        9.78        6.89      3.81 o
  10   1   8       78.14       92.64      7.82 o
 -11   2   8        0.22       -4.18      4.18 o
 -10   2   8        3.42       10.04      4.73 o
  -9   2   8        5.50        5.01      4.38 o
  -8   2   8        6.44       12.10      4.01 o
  -7   2   8        1.17       -0.40      1.70 o
  -6   2   8        4.52        1.04      1.27 o
  -5   2   8       31.13       28.07      1.71 o
  -4   2   8      270.06      299.19      4.02 o
  -3   2   8       10.30        3.41      0.80 o
  -2   2   8      192.30      198.99      3.76 o
  -1   2   8     1176.10     1178.42     16.54 o
   0   2   8        3.46        2.44      0.56 o
   1   2   8       72.17       79.96      1.66 o
   2   2   8      126.94      117.69      2.42 o
   3   2   8        2.06        0.55      0.62 o
   4   2   8      148.45      159.45      3.23 o
   5   2   8        1.89        1.97      1.13 o
   6   2   8        0.20       -0.17      1.23 o
   7   2   8        0.02       -2.45      2.45 o
   8   2   8        6.47        9.92      3.44 o
   9   2   8        4.58        2.83      3.64 o
  10   2   8        2.78       13.29      4.54 o
 -11   3   8        0.32        1.77      6.69 o
 -10   3   8       14.29       14.16      5.10 o
  -9   3   8        2.51       -0.59      4.12 o
  -8   3   8       97.49      100.10      7.09 o
  -7   3   8       13.13       14.38      2.85 o
  -6   3   8        7.12        3.33      1.36 o
  -5   3   8       26.73       34.51      1.81 o
  -4   3   8       55.55       52.32      1.93 o
  -3   3   8       26.52       31.59      1.24 o
  -2   3   8        0.57        0.60      0.84 o
  -1   3   8     2685.76     2776.02     38.68 o
   0   3   8      312.00      278.13      5.89 o
   1   3   8     1310.48     1374.14     13.93 o
   2   3   8      275.18      254.49      3.58 o
   3   3   8       61.24       73.20      1.65 o
   4   3   8      116.34      115.12      2.77 o
   5   3   8        2.86        4.72      1.26 o
   6   3   8       29.08       34.75      2.12 o
   7   3   8       39.22       45.45      3.26 o
   8   3   8       53.61       59.95      5.64 o
   9   3   8        0.72       -3.86      3.86 o
  10   3   8        9.38        3.04      4.18 o
 -11   4   8        2.24       -3.09      4.37 o
 -10   4   8        8.04        9.90      4.91 o
  -9   4   8       21.07       18.96      4.91 o
  -8   4   8       18.16        9.56      3.81 o
  -7   4   8        2.95        2.93      2.18 o
  -6   4   8        9.55        6.52      2.11 o
  -5   4   8        2.11        3.19      1.16 o
  -4   4   8        4.06        4.58      1.06 o
  -3   4   8      146.11      163.66      3.52 o
  -2   4   8       66.65       70.75      1.90 o
  -1   4   8        0.34        1.71      0.79 o
   0   4   8      851.28      819.74     11.10 o
   1   4   8       13.27       16.70      0.98 o
   2   4   8      136.18      135.11      2.97 o
   3   4   8      654.58      638.96      7.39 o
   4   4   8        1.16        1.09      0.97 o
   5   4   8        0.12        0.04      1.08 o
   6   4   8        3.92        1.84      1.46 o
   7   4   8      142.87      150.46      6.77 o
   8   4   8        0.47       -1.10      2.71 o
   9   4   8       11.29        8.73      5.92 o
  10   4   8        2.19       -3.44      3.44 o
 -11   5   8        0.34       -2.95      4.54 o
 -10   5   8        0.01       -0.99      4.89 o
  -9   5   8        7.33        5.69      5.41 o
  -8   5   8       82.99       81.30      6.73 o
  -7   5   8        0.00        1.42      2.18 o
  -6   5   8      103.50       97.13      3.30 o
  -5   5   8       18.97       22.70      1.62 o
  -4   5   8        9.59       12.82      1.29 o
  -3   5   8        2.75        3.43      0.77 o
  -2   5   8        5.89       10.32      1.11 o
  -1   5   8        2.13        2.76      0.84 o
   0   5   8     1598.35     1591.80     23.47 o
   1   5   8        5.10        1.35      0.79 o
   2   5   8      291.39      266.04      4.04 o
   3   5   8      193.74      196.52      3.98 o
   4   5   8      147.70      155.46      3.27 o
   5   5   8        5.70        5.41      1.32 o
   6   5   8      206.51      204.70      4.93 o
   7   5   8       37.02       38.59      3.66 o
   8   5   8        1.21       -3.60      5.15 o
   9   5   8       14.51       10.05      4.18 o
  10   5   8        0.32        0.64      3.81 o
 -11   6   8        7.96       12.20      5.79 o
 -10   6   8        0.12       -2.35      3.86 o
  -9   6   8       40.21       38.63      8.50 o
  -8   6   8      293.88      277.24     11.47 o
  -7   6   8       12.83        8.28      2.39 o
  -6   6   8      111.42      105.31      3.44 o
  -5   6   8      182.86      172.92      3.96 o
  -4   6   8        0.19        0.79      1.00 o
  -3   6   8      159.10      162.81      2.97 o
  -2   6   8     1372.69     1372.85     16.73 o
  -1   6   8      681.77      679.58      9.77 o
   0   6   8      561.30      516.63      9.59 o
   1   6   8     1091.91     1075.45     11.55 o
   2   6   8      108.64      109.63      2.50 o
   3   6   8     2060.55     1991.91     17.62 o
   4   6   8      812.74      776.39      9.44 o
   5   6   8        1.18        1.41      1.20 o
   6   6   8       54.36       47.42      2.73 o
   7   6   8        1.31       -0.40      2.27 o
   8   6   8       11.16       13.55      5.92 o
   9   6   8        2.29        5.41      4.01 o
  10   6   8        9.76       10.28      4.54 o
 -11   7   8        0.24        6.14      4.91 o
 -10   7   8       10.37        9.43      5.06 o
  -9   7   8        6.36       19.55      9.27 o
  -8   7   8        0.67        3.09      3.71 o
  -7   7   8        7.48       14.17      2.60 o
  -6   7   8        9.16        8.30      1.82 o
  -5   7   8       47.17       53.23      2.41 o
  -4   7   8        0.28        0.62      1.05 o
  -3   7   8        1.65        1.90      0.86 o
  -2   7   8      221.62      199.46      3.41 o
  -1   7   8      305.60      321.91      6.43 o
   0   7   8      165.81      166.16      3.48 o
   1   7   8       58.82       61.21      1.76 o
   2   7   8       19.85       17.52      1.96 o
   3   7   8     2529.79     2429.79     22.70 o
   4   7   8        1.27       -0.24      1.11 o
   5   7   8      236.83      241.36      4.81 o
   6   7   8        6.05        3.95      1.77 o
   7   7   8        0.33        4.42      2.27 o
   8   7   8        1.12        0.57      3.22 o
   9   7   8       15.68       17.55      4.73 o
  10   7   8        2.53       -3.60      4.63 o
 -11   8   8        4.32        4.51      5.27 o
 -10   8   8        1.19        4.89      4.73 o
  -9   8   8        7.91        9.78      4.37 o
  -8   8   8       60.84       45.84      9.01 o
  -7   8   8        0.70       -2.01      2.01 o
  -6   8   8       42.05       45.58      2.83 o
  -5   8   8        8.80        2.89      1.46 o
  -4   8   8       98.91      106.05      2.82 o
  -3   8   8       90.72       92.47      2.39 o
  -2   8   8        2.94        1.89      0.75 o
  -1   8   8      212.10      227.85      6.05 o
   0   8   8       45.68       47.10      2.14 o
   1   8   8     1157.26     1127.52     12.42 o
   2   8   8      124.94      139.76      3.60 o
   3   8   8       67.22       83.28      2.33 o
   4   8   8      125.02      119.38      3.14 o
   5   8   8      236.29      221.92      4.66 o
   6   8   8        1.48       -0.61      1.66 o
   7   8   8       80.68       85.92      4.93 o
   8   8   8       24.09       22.69      4.54 o
   9   8   8       23.10       23.82      5.06 o
  10   8   8        4.63        3.02      4.18 o
 -11   9   8        0.09       -3.96      4.69 o
 -10   9   8        0.33        2.60      4.54 o
  -9   9   8        0.18       -3.60      3.60 o
  -8   9   8        0.95       -1.10      5.92 o
  -7   9   8       19.12       19.46      2.97 o
  -6   9   8       17.32       22.36      2.54 o
  -5   9   8       18.85       19.37      1.88 o
  -4   9   8       37.72       38.66      1.90 o
  -3   9   8       28.60       22.26      1.52 o
  -2   9   8       96.10       90.44      2.16 o
  -1   9   8      224.89      224.20      4.43 o
   0   9   8      425.40      419.26      6.30 o
   1   9   8        0.04       -0.98      1.14 o
   2   9   8     2006.47     1979.82     19.51 o
   3   9   8     1499.29     1443.20     16.24 o
   4   9   8        4.23        2.67      1.43 o
   5   9   8      201.57      205.71      5.23 o
   6   9   8       49.96       45.30      3.15 o
   7   9   8       91.18       88.73      5.11 o
   8   9   8       66.50       72.93      6.52 o
   9   9   8        2.44        0.02      3.81 o
  10   9   8       10.83        5.83      4.54 o
 -10  10   8        0.16        5.61      4.91 o
  -9  10   8        3.03        2.83      4.01 o
  -8  10   8       25.25       22.42     10.30 o
  -7  10   8       63.24       63.36      4.09 o
  -6  10   8       12.48       10.33      2.19 o
  -5  10   8        0.84       -1.48      1.48 o
  -4  10   8       17.58       23.95      1.70 o
  -3  10   8       70.31       88.15      2.55 o
  -2  10   8        3.17        6.52      1.52 o
  -1  10   8       77.88       86.10      3.01 o
   0  10   8      805.38      811.33     16.05 o
   1  10   8      170.67      184.14      3.84 o
   2  10   8       32.09       37.18      1.59 o
   3  10   8      177.48      158.67      3.27 o
   4  10   8        6.22        7.17      1.49 o
   5  10   8       21.37       23.87      2.42 o
   6  10   8       22.74       24.07      2.68 o
   7  10   8       85.75       94.93      5.23 o
   8  10   8       19.48       25.03      4.73 o
   9  10   8       32.34       20.54      5.92 o
 -10  11   8        0.22       -0.26      4.73 o
  -9  11   8        4.57        4.75      4.08 o
  -8  11   8        0.00        7.77      5.15 o
  -7  11   8       63.13       53.39      4.82 o
  -6  11   8      120.58      116.91      4.91 o
  -5  11   8       30.09       25.25      2.39 o
  -4  11   8      138.89      135.24      3.60 o
  -3  11   8       49.55       52.42      2.25 o
  -2  11   8       42.48       45.48      1.99 o
  -1  11   8       64.54       73.57      2.30 o
   0  11   8      375.66      357.42      5.09 o
   1  11   8       20.66       19.22      1.70 o
   2  11   8       26.19       28.42      1.55 o
   3  11   8      137.48      130.36      3.28 o
   4  11   8       14.23       11.71      1.76 o
   5  11   8        6.79        5.44      1.92 o
   6  11   8       66.50       72.11      3.76 o
   7  11   8        1.55        0.67      2.47 o
   8  11   8        0.67       -2.63      3.22 o
   9  11   8        1.18       -1.45      3.96 o
 -10  12   8        2.67       -0.33      8.24 o
  -9  12   8        2.11       -3.60      4.08 o
  -8  12   8        1.95        4.30      4.08 o
  -7  12   8       65.74       59.91      8.33 o
  -6  12   8       65.66       70.13      4.11 o
  -5  12   8      269.72      287.84      6.43 o
  -4  12   8       14.54       18.89      1.89 o
  -3  12   8       63.85       79.96      3.08 o
  -2  12   8      351.34      313.15      5.82 o
  -1  12   8        4.24        0.25      0.97 o
   0  12   8      117.61      103.04      3.00 o
   1  12   8      480.91      449.52      6.82 o
   2  12   8      379.49      363.95      5.72 o
   3  12   8        5.20        3.95      1.38 o
   4  12   8       28.22       30.68      2.48 o
   5  12   8       81.97       86.58      3.85 o
   6  12   8       34.42       38.08      4.83 o
   7  12   8       64.19       69.99      4.93 o
   8  12   8       57.98       68.62      6.52 o
   9  12   8        1.49       -0.29      4.18 o
 -10  13   8        1.70        5.29      5.27 o
  -9  13   8        1.76        8.26      7.47 o
  -8  13   8        0.15       -3.23      3.96 o
  -7  13   8      129.25      154.01      7.78 o
  -6  13   8       62.52       58.90      3.97 o
  -5  13   8       71.05       76.24      3.49 o
  -4  13   8      428.84      424.97      7.05 o
  -3  13   8      110.18      100.98      3.58 o
  -2  13   8       93.88       79.34      3.27 o
  -1  13   8        3.05        6.10      1.28 o
   0  13   8      198.77      159.08      3.68 o
   1  13   8        0.70        2.75      1.30 o
   2  13   8      294.57      274.00      5.66 o
   3  13   8       28.30       26.15      2.25 o
   4  13   8      287.31      302.24      6.77 o
   5  13   8      179.46      191.97      6.17 o
   6  13   8        2.19        2.11      2.64 o
   7  13   8       48.33       60.17      4.88 o
   8  13   8        8.76       12.75      4.45 o
   9  13   8        4.27        1.80      4.89 o
  -9  14   8        0.39        4.67      4.69 o
  -8  14   8       19.25       18.28      5.10 o
  -7  14   8       10.29       14.79     11.07 o
  -6  14   8        0.30        1.18      2.53 o
  -5  14   8       11.93       12.94      2.39 o
  -4  14   8       65.47       60.33      3.24 o
  -3  14   8       17.77       11.68      1.99 o
  -2  14   8       27.81       23.74      2.35 o
  -1  14   8       13.03       12.85      1.71 o
   0  14   8        0.14       -1.01      1.28 o
   1  14   8      292.16      269.99      5.72 o
   2  14   8      128.53      109.56      3.44 o
   3  14   8       19.16       19.95      1.95 o
   4  14   8       71.41       69.50      6.76 o
   5  14   8        9.70       11.74      2.37 o
   6  14   8        8.68        8.97      3.01 o
   7  14   8        0.00       -0.51      3.64 o
   8  14   8        7.62        4.14      5.41 o
  -9  15   8        0.78       -4.03      4.18 o
  -8  15   8       10.10        6.08      5.15 o
  -7  15   8       20.60       29.48      5.57 o
  -6  15   8       13.10        7.47      4.67 o
  -5  15   8        0.78        4.70      2.16 o
  -4  15   8        0.36        1.13      1.75 o
  -3  15   8       12.39       13.70      2.01 o
  -2  15   8       24.33       18.80      2.38 o
  -1  15   8       56.30       68.70      3.27 o
   0  15   8       31.51       28.31      2.19 o
   1  15   8        9.14        7.96      2.97 o
   2  15   8        0.05        1.46      1.38 o
   3  15   8       63.67       64.03      3.79 o
   4  15   8       51.03       53.81      3.25 o
   5  15   8       80.81       77.54      4.07 o
   6  15   8       69.01       80.13      5.27 o
   7  15   8       42.48       46.40      6.06 o
   8  15   8        6.64       10.59      5.66 o
  -9  16   8        0.66        5.13      5.66 o
  -8  16   8        4.53        9.56      4.83 o
  -7  16   8       16.22       13.75      7.21 o
  -6  16   8        2.46        4.33      3.14 o
  -5  16   8        1.24        4.05      2.30 o
  -4  16   8        1.70        3.23      1.89 o
  -3  16   8      132.05      146.37      4.60 o
  -2  16   8       81.53       75.95      3.78 o
  -1  16   8       44.46       34.67      2.45 o
   0  16   8      271.86      252.07      5.96 o
   1  16   8       77.52       76.86      4.05 o
   2  16   8        5.37        1.81      1.78 o
   3  16   8        1.29        0.75      1.71 o
   4  16   8       27.68       22.67      2.72 o
   5  16   8        2.39        0.56      2.54 o
   6  16   8        0.34        1.31      2.90 o
   7  16   8        6.09        8.71      7.47 o
   8  16   8        2.66        2.51      4.32 o
  -8  17   8        6.18        4.00      4.69 o
  -7  17   8        0.85        4.38      4.37 o
  -6  17   8        3.16       10.61      4.89 o
  -5  17   8        3.30        3.52      2.39 o
  -4  17   8        3.74        1.83      2.07 o
  -3  17   8       22.89       28.88      2.98 o
  -2  17   8        0.00       -0.20      1.84 o
  -1  17   8        3.50        1.61      1.79 o
   0  17   8       33.95       28.20      2.57 o
   1  17   8       87.23       93.51      4.76 o
   2  17   8        7.04        6.88      2.06 o
   3  17   8       51.20       51.16      3.28 o
   4  17   8       16.84       11.15      2.48 o
   5  17   8        2.69        5.64      2.76 o
   6  17   8        2.65        3.23      4.12 o
   7  17   8       18.37       29.53      5.79 o
  -8  18   8        1.79        1.94      4.57 o
  -7  18   8        4.48        7.88      4.91 o
  -6  18   8       38.53       33.11      5.79 o
  -5  18   8       62.89       78.18      5.75 o
  -4  18   8       24.74       23.71      3.01 o
  -3  18   8       10.58        4.20      2.58 o
  -2  18   8        1.22        3.22      2.10 o
  -1  18   8       11.85        8.10      2.21 o
   0  18   8      166.04      177.89      5.53 o
   1  18   8       95.86       98.87      4.24 o
   2  18   8        2.25       -0.61      3.12 o
   3  18   8        5.23        3.22      2.16 o
   4  18   8       11.11       12.40      4.12 o
   5  18   8        2.89       -0.08      2.73 o
   6  18   8       25.42       27.60      5.20 o
   7  18   8       36.07       48.71      6.43 o
  -8  19   8        1.37       -1.03      6.18 o
  -7  19   8        9.44       14.08      6.44 o
  -6  19   8        1.41       -0.16      5.15 o
  -5  19   8       21.83       27.96      5.67 o
  -4  19   8       18.56       20.63      3.19 o
  -3  19   8        2.21        0.14      2.09 o
  -2  19   8       13.49       17.71      5.63 o
  -1  19   8        0.02        0.12      2.82 o
   0  19   8        0.36        3.68      2.16 o
   1  19   8        0.99        1.55      1.96 o
   2  19   8       35.05       37.34      3.94 o
   3  19   8        1.88        4.43      2.71 o
   4  19   8       31.81       32.69      7.83 o
   5  19   8       60.22       66.08      6.80 o
   6  19   8        8.03        7.38      4.83 o
   7  19   8        0.35        1.98      4.45 o
  -7  20   8        0.02       -2.18      4.57 o
  -6  20   8        0.21       -4.89      7.98 o
  -5  20   8        2.49       -1.12      4.63 o
  -4  20   8       10.31       11.78      3.77 o
  -3  20   8        7.82       11.97      2.67 o
  -2  20   8       55.70       50.19      4.37 o
  -1  20   8       18.42       14.11      3.15 o
   0  20   8        9.79        7.42      2.85 o
   1  20   8        0.72        1.11      2.93 o
   2  20   8        9.11       12.38      3.02 o
   3  20   8       22.24       29.99      3.81 o
   4  20   8       16.17       17.52      3.67 o
   5  20   8       23.50       34.02      8.75 o
   6  20   8        1.78        1.20      4.19 o
  -6  21   8        0.01       -0.26      4.19 o
  -5  21   8        3.36        7.95      6.18 o
  -4  21   8       36.70       40.61      5.93 o
  -3  21   8       81.75       83.77      8.78 o
  -2  21   8        5.22       10.70      3.15 o
  -1  21   8       24.54       20.51      3.61 o
   0  21   8        7.88       11.93      3.16 o
   1  21   8       26.75       27.19      3.72 o
   2  21   8        6.81        3.75      2.90 o
   3  21   8        1.65        0.67      2.80 o
   4  21   8        4.52        5.05      4.45 o
   5  21   8       16.52       16.51      5.20 o
  -6  22   8       18.11       20.08      6.16 o
  -5  22   8        5.50        8.44      4.57 o
  -4  22   8        0.08        0.42      3.81 o
  -3  22   8       10.64       11.78      4.89 o
  -2  22   8        4.48       -0.51      6.69 o
  -1  22   8        0.42        1.77      3.71 o
   0  22   8       22.23       18.54      3.55 o
   1  22   8       32.51       20.93      4.69 o
   2  22   8        0.07       -2.01      3.81 o
   3  22   8        0.14       -3.68      3.86 o
   4  22   8        3.06        0.77      5.92 o
   5  22   8        9.86       16.44      5.32 o
  -5  23   8        9.13        3.05      4.63 o
  -4  23   8       16.37       22.22      5.69 o
  -3  23   8        0.80        3.45      4.08 o
  -2  23   8        0.60        0.51      6.18 o
  -1  23   8        1.28        1.54      6.18 o
   0  23   8        0.65        4.05      4.08 o
   1  23   8        3.54        5.02      4.32 o
   2  23   8        1.46       -3.71      3.71 o
   3  23   8       18.44       23.33      5.57 o
   4  23   8        8.71        8.28      7.98 o
  -4  24   8        0.52        1.39      4.57 o
  -3  24   8        0.19       -3.43      3.43 o
  -2  24   8        0.29       -4.12      6.69 o
  -1  24   8        0.20        1.54      6.69 o
   0  24   8        1.79       -3.60      6.18 o
   1  24   8       38.61       37.94      6.18 o
   2  24   8        6.11       -1.89      4.19 o
   3  24   8        0.46       -3.19      4.45 o
  -2  25   8        2.05       -1.03      7.72 o
  -1  25   8       15.90       24.72      8.75 o
   0  25   8        9.31       20.08      8.75 o
   1  25   8       20.97       22.41      5.57 o
 -11   1   9        7.18       10.95      5.64 o
 -10   1   9       23.80        9.32      5.06 o
  -9   1   9       13.88        9.78      4.73 o
  -8   1   9        2.30       -2.57      2.91 o
  -7   1   9        0.14        0.51      1.93 o
  -6   1   9      167.82      172.61      4.30 o
  -5   1   9        0.10        0.86      1.27 o
  -4   1   9       87.12       89.11      2.65 o
  -3   1   9      152.69      138.81      3.38 o
  -2   1   9      550.49      577.98      5.91 o
  -1   1   9      532.07      525.92      7.35 o
   0   1   9        4.02        6.30      0.68 o
   1   1   9       59.18       48.24      1.45 o
   2   1   9       26.93       23.46      1.07 o
   3   1   9      223.30      203.66      3.30 o
   4   1   9      133.92      148.52      3.14 o
   5   1   9       38.18       28.61      1.84 o
   6   1   9      225.76      234.33      5.53 o
   7   1   9        9.05       13.37      2.50 o
   8   1   9       17.89       20.20      4.37 o
   9   1   9       90.35      107.27      7.65 o
  10   1   9       13.89       16.74      5.10 o
 -11   2   9        1.90       -4.12      6.44 o
 -10   2   9        0.39       -0.36      4.18 o
  -9   2   9       70.62       72.56      7.09 o
  -8   2   9        9.17        3.60      5.15 o
  -7   2   9       22.15       23.58      4.24 o
  -6   2   9        5.30        4.52      1.80 o
  -5   2   9       93.17      101.54      3.14 o
  -4   2   9      211.13      214.70      4.06 o
  -3   2   9       85.19       88.84      2.32 o
  -2   2   9     1003.04      987.41     20.38 o
  -1   2   9      286.04      295.82      6.14 o
   0   2   9      377.63      385.97      5.42 o
   1   2   9      150.36      153.97      3.35 o
   2   2   9      510.63      473.54      6.33 o
   3   2   9      304.13      264.16      3.87 o
   4   2   9       75.89       74.31      2.26 o
   5   2   9      230.71      195.53      4.06 o
   6   2   9       12.92       10.61      1.71 o
   7   2   9       12.28       10.76      2.30 o
   8   2   9       57.84       68.76      6.00 o
   9   2   9        3.29       12.87      4.63 o
  10   2   9       15.32       23.46      6.18 o
 -11   3   9        2.88        3.93      4.91 o
 -10   3   9       17.16       30.63      6.00 o
  -9   3   9        1.20       -1.98      6.95 o
  -8   3   9       10.77        2.70      6.44 o
  -7   3   9        0.43        0.84      2.27 o
  -6   3   9      137.72      131.77      3.77 o
  -5   3   9        1.66        2.65      1.27 o
  -4   3   9      127.32      122.07      3.06 o
  -3   3   9       51.84       57.50      1.94 o
  -2   3   9       81.66       70.11      2.21 o
  -1   3   9      174.74      189.63      4.41 o
   0   3   9       63.84       70.22      2.40 o
   1   3   9       59.89       52.94      1.50 o
   2   3   9        7.62        5.32      0.96 o
   3   3   9       21.55       30.20      1.32 o
   4   3   9        3.74       -0.24      1.15 o
   5   3   9      156.88      147.32      3.59 o
   6   3   9       14.02        8.05      1.57 o
   7   3   9        0.56        0.12      2.04 o
   8   3   9      126.28      130.41      7.65 o
   9   3   9       36.33       33.23      5.27 o
  10   3   9        2.78       -2.06      4.01 o
 -11   4   9        0.05       -1.60      5.15 o
 -10   4   9       30.08       30.76      7.72 o
  -9   4   9        0.11       -3.35      3.59 o
  -8   4   9        1.92        4.93      3.81 o
  -7   4   9        1.72        2.81      2.34 o
  -6   4   9       32.92       38.63      2.60 o
  -5   4   9      127.52      120.40      3.35 o
  -4   4   9      330.72      320.36      5.19 o
  -3   4   9      114.23      117.50      3.69 o
  -2   4   9      437.00      436.69      6.34 o
  -1   4   9      189.23      183.84      3.45 o
   0   4   9      183.40      182.68      4.61 o
   1   4   9      508.12      507.17      5.97 o
   2   4   9     1160.81     1178.60     16.52 o
   3   4   9      143.06      126.29      2.92 o
   4   4   9        8.09        9.90      1.18 o
   5   4   9       63.77       53.00      2.29 o
   6   4   9       51.74       56.63      2.92 o
   7   4   9       23.82       22.44      3.06 o
   8   4   9      110.45      112.75      7.26 o
   9   4   9       14.68       19.79     11.59 o
  10   4   9        1.27       -3.44      3.44 o
 -11   5   9        0.82       -4.18      4.18 o
 -10   5   9        0.48       -0.92      4.18 o
  -9   5   9        1.57        6.92      4.18 o
  -8   5   9        1.53        3.09      3.64 o
  -7   5   9        6.82        2.42      2.40 o
  -6   5   9        7.16        5.50      1.75 o
  -5   5   9        0.04       -0.80      1.18 o
  -4   5   9      320.77      307.71      5.08 o
  -3   5   9      567.00      555.36      6.48 o
  -2   5   9       73.06       83.35      2.38 o
  -1   5   9       10.92       18.07      1.19 o
   0   5   9       81.12       82.24      2.71 o
   1   5   9      936.96      877.57     14.25 o
   2   5   9      256.00      243.33      3.88 o
   3   5   9      276.50      281.33      4.15 o
   4   5   9      471.68      433.59      6.07 o
   5   5   9        3.87        2.85      1.19 o
   6   5   9       42.48       45.03      2.64 o
   7   5   9       21.26       27.06      3.24 o
   8   5   9       70.37       64.80      6.19 o
   9   5   9       47.46       42.76      6.95 o
  10   5   9       36.75       38.39      6.00 o
 -11   6   9        0.28        7.76      5.27 o
 -10   6   9        6.91        1.22      4.54 o
  -9   6   9        0.33       -1.31      3.59 o
  -8   6   9        0.01       -1.88      3.59 o
  -7   6   9       48.22       38.20      4.88 o
  -6   6   9      152.93      147.31      4.48 o
  -5   6   9       15.59       16.36      1.74 o
  -4   6   9        0.05        0.04      1.01 o
  -3   6   9      157.39      164.73      2.95 o
  -2   6   9        0.02        0.88      1.13 o
  -1   6   9      282.21      278.19      4.35 o
   0   6   9       31.76       37.08      2.56 o
   1   6   9      142.53      147.22      4.70 o
   2   6   9      100.28       97.85      2.52 o
   3   6   9       72.74       72.81      2.68 o
   4   6   9       64.00       55.29      2.00 o
   5   6   9        6.82        7.71      1.42 o
   6   6   9       47.35       48.88      2.83 o
   7   6   9       12.83       13.13      2.97 o
   8   6   9       47.04       50.72      8.24 o
   9   6   9        0.29        4.32      3.81 o
  10   6   9        1.82        3.60      4.01 o
 -11   7   9        1.48        2.06      6.69 o
 -10   7   9        0.05       -0.90      4.18 o
  -9   7   9       54.70       50.65      6.67 o
  -8   7   9       47.87       34.60      9.01 o
  -7   7   9        1.34        0.51      2.42 o
  -6   7   9      106.40      105.22      4.35 o
  -5   7   9       16.62       19.44      1.98 o
  -4   7   9       37.38       38.72      1.82 o
  -3   7   9        8.56        5.78      1.05 o
  -2   7   9      795.27      752.73     12.55 o
  -1   7   9      412.56      411.22      6.36 o
   0   7   9      792.68      782.37     13.66 o
   1   7   9      142.09      128.31      2.89 o
   2   7   9       57.64       55.99      2.59 o
   3   7   9       22.67       19.39      1.32 o
   4   7   9      143.13      149.20      3.19 o
   5   7   9       11.82        7.66      1.48 o
   6   7   9       75.92       77.80      3.57 o
   7   7   9        6.97        6.86      2.64 o
   8   7   9        3.91        7.72      3.64 o
   9   7   9        2.48       -1.29      3.86 o
 -10   8   9        1.17        0.07      4.18 o
  -9   8   9        0.01        0.66      3.81 o
  -8   8   9       23.24       32.53      5.46 o
  -7   8   9       18.56       14.18      3.16 o
  -6   8   9       27.59       35.43      2.92 o
  -5   8   9       31.79       35.10      2.39 o
  -4   8   9       38.67       44.73      2.00 o
  -3   8   9       39.67       43.19      2.16 o
  -2   8   9      370.31      371.91      4.73 o
  -1   8   9      644.47      630.99      9.78 o
   0   8   9      120.49      119.75      2.78 o
   1   8   9      193.43      190.12      3.67 o
   2   8   9       47.00       40.11      2.21 o
   3   8   9       48.30       46.34      1.84 o
   4   8   9       10.83       12.51      1.49 o
   5   8   9        1.82        4.23      1.42 o
   6   8   9       60.43       62.59      3.46 o
   7   8   9       10.31        9.58      2.86 o
   8   8   9        0.57        3.30      3.59 o
   9   8   9        0.00       -1.82      3.44 o
 -10   9   9        3.19        0.47      3.96 o
  -9   9   9        1.10        0.07      3.81 o
  -8   9   9       19.55       18.76      4.94 o
  -7   9   9       44.19       38.22      5.85 o
  -6   9   9        2.13       -2.66      2.75 o
  -5   9   9       13.95       14.40      2.60 o
  -4   9   9        0.08       -1.12      1.12 o
  -3   9   9      111.57      109.19      2.68 o
  -2   9   9        0.06        0.40      0.88 o
  -1   9   9      392.62      444.04      9.69 o
   0   9   9      274.05      258.66      5.47 o
   1   9   9      713.55      731.59     10.04 o
   2   9   9       36.69       31.16      1.78 o
   3   9   9      113.70      111.72      3.49 o
   4   9   9       40.57       39.95      2.17 o
   5   9   9        4.44        4.34      1.70 o
   6   9   9        3.92        4.09      1.86 o
   7   9   9        0.77       -2.34      2.34 o
   8   9   9       38.87       35.89      5.06 o
   9   9   9       12.17        7.72      4.37 o
 -10  10   9        3.28        7.44      4.83 o
  -9  10   9        3.84        3.48      4.54 o
  -8  10   9        0.17        5.93      4.08 o
  -7  10   9       41.46       38.90      3.98 o
  -6  10   9        4.89        0.09      2.45 o
  -5  10   9       15.08       10.17      2.86 o
  -4  10   9      100.78       96.20      2.83 o
  -3  10   9      186.63      171.33      3.50 o
  -2  10   9      187.04      175.37      3.26 o
  -1  10   9        2.39        1.58      1.25 o
   0  10   9        8.36        6.15      1.66 o
   1  10   9      472.84      469.71      7.89 o
   2  10   9     1291.74     1250.88     14.89 o
   3  10   9       50.50       54.04      2.25 o
   4  10   9       25.24       27.22      2.16 o
   5  10   9       53.52       63.75      3.16 o
   6  10   9       16.09       18.21      2.46 o
   7  10   9       27.07       24.60      3.74 o
   8  10   9       15.11       20.22      4.54 o
   9  10   9       16.66       12.17      4.54 o
 -10  11   9        0.39       -3.81      3.81 o
  -9  11   9        6.87        7.32      4.91 o
  -8  11   9        0.17       -3.96      3.96 o
  -7  11   9       20.85       21.61      3.61 o
  -6  11   9      102.47      115.27     13.21 o
  -5  11   9       13.85       12.67      2.75 o
  -4  11   9      107.41      103.79      3.24 o
  -3  11   9       15.64       14.83      1.62 o
  -2  11   9      179.15      197.67      3.83 o
  -1  11   9       39.71       42.50      2.42 o
   0  11   9      127.52      123.08      3.03 o
   1  11   9      906.14      917.81     11.55 o
   2  11   9       17.57       18.62      1.51 o
   3  11   9       45.37       51.15      3.42 o
   4  11   9      116.23      106.57      3.72 o
   5  11   9        5.03        3.06      1.83 o
   6  11   9       57.88       56.86      4.09 o
   7  11   9       14.80       17.48      3.36 o
   8  11   9        2.47        2.21      3.81 o
   9  11   9        1.32        3.69      4.18 o
 -10  12   9        0.01       -0.40      4.69 o
  -9  12   9        0.01       -1.80      7.47 o
  -8  12   9       12.89       15.12      5.15 o
  -7  12   9        9.42        7.59      4.18 o
  -6  12   9       42.75       28.44      3.56 o
  -5  12   9      109.27      124.06      4.72 o
  -4  12   9        1.24        3.07      1.51 o
  -3  12   9       11.54        5.42      1.53 o
  -2  12   9       58.78       54.19      2.54 o
  -1  12   9      100.23       91.60      2.84 o
   0  12   9       59.70       58.38      2.22 o
   1  12   9       93.61       97.52      2.71 o
   2  12   9        9.58        9.14      1.50 o
   3  12   9      149.12      143.57      4.11 o
   4  12   9       78.53       78.04      3.38 o
   5  12   9       18.50       17.08      2.37 o
   6  12   9       60.47       59.50      3.72 o
   7  12   9       63.80       57.03      4.77 o
   8  12   9        0.46        3.28      3.96 o
   9  12   9        1.50        1.19      4.18 o
  -9  13   9        9.01        8.01      4.83 o
  -8  13   9       25.73       29.44      5.69 o
  -7  13   9        9.74       16.85      4.45 o
  -6  13   9       25.66       24.32      3.47 o
  -5  13   9        9.90        6.40      2.23 o
  -4  13   9        7.17        7.10      1.75 o
  -3  13   9       61.63       57.84      3.38 o
  -2  13   9      204.99      195.90      5.03 o
  -1  13   9       98.53       85.38      3.30 o
   0  13   9        0.15       -0.68      1.17 o
   1  13   9       42.76       45.02      2.21 o
   2  13   9      189.86      188.98      4.66 o
   3  13   9        8.68        4.92      1.73 o
   4  13   9      291.48      298.92      6.70 o
   5  13   9        3.09        3.26      1.93 o
   6  13   9       98.97      110.82      6.04 o
   7  13   9       54.40       60.17      4.88 o
   8  13   9        1.98       -3.44      3.44 o
  -9  14   9        7.82       10.26      6.18 o
  -8  14   9        4.02       -1.12      3.96 o
  -7  14   9       12.98        9.51      4.69 o
  -6  14   9       14.45       15.96      3.20 o
  -5  14   9        0.11        4.56      2.26 o
  -4  14   9       13.50       18.04      2.17 o
  -3  14   9       45.47       53.51      2.84 o
  -2  14   9       76.26       75.71      3.51 o
  -1  14   9      136.22      147.98      4.42 o
   0  14   9      188.37      190.00      4.66 o
   1  14   9        8.70        7.05      1.57 o
   2  14   9      191.22      190.27      4.80 o
   3  14   9        0.54       -1.27      1.71 o
   4  14   9       15.96       17.93      2.45 o
   5  14   9       97.88       99.20      4.61 o
   6  14   9      101.91      114.76      7.99 o
   7  14   9        0.45       -1.03      3.44 o
   8  14   9        9.66       13.13      4.89 o
  -9  15   9        5.53        3.49      4.83 o
  -8  15   9        4.90        7.72      4.69 o
  -7  15   9       43.19       49.51      6.30 o
  -6  15   9        8.28       12.03      4.17 o
  -5  15   9        3.65        1.58      2.48 o
  -4  15   9        5.91        6.75      2.19 o
  -3  15   9       15.33       20.19      2.39 o
  -2  15   9        1.29        0.55      2.52 o
  -1  15   9      102.18      100.00      4.27 o
   0  15   9       79.21       87.36      3.41 o
   1  15   9        3.93        2.83      1.57 o
   2  15   9      131.49      131.57      4.27 o
   3  15   9        6.43        6.17      2.38 o
   4  15   9        5.32        2.07      1.87 o
   5  15   9        2.97        5.71      2.29 o
   6  15   9        4.96        7.15      4.14 o
   7  15   9       23.87       20.61      9.01 o
   8  15   9        1.10       -3.86      6.44 o
  -8  16   9       30.37       12.94      5.20 o
  -7  16   9        3.31        3.48      4.32 o
  -6  16   9        0.43        1.69      4.38 o
  -5  16   9        4.66        7.26      2.70 o
  -4  16   9        2.27        1.99      1.99 o
  -3  16   9        0.52        0.86      2.16 o
  -2  16   9        9.91        7.94      2.30 o
  -1  16   9       12.44       11.99      2.34 o
   0  16   9      150.47      146.84      4.54 o
   1  16   9       21.64       21.35      2.26 o
   2  16   9       36.86       26.79      2.75 o
   3  16   9        0.56        0.19      1.73 o
   4  16   9       53.94       60.23      3.55 o
   5  16   9        0.24       -0.51      2.67 o
   6  16   9        0.08        0.13      2.84 o
   7  16   9        4.55        4.63      4.19 o
  -8  17   9        8.33        8.38      5.15 o
  -7  17   9        0.43        2.06      3.96 o
  -6  17   9        4.50       -0.94      5.15 o
  -5  17   9       25.70       25.53      3.67 o
  -4  17   9       13.84       14.27      2.76 o
  -3  17   9       28.49       27.24      3.11 o
  -2  17   9        4.01        6.42      2.37 o
  -1  17   9       34.35       29.54      3.16 o
   0  17   9       69.66       61.31      3.26 o
   1  17   9       16.99       15.61      2.13 o
   2  17   9        1.04        4.30      1.92 o
   3  17   9       28.26       22.14      2.63 o
   4  17   9       68.70       65.22      3.81 o
   5  17   9        0.05       -0.18      2.76 o
   6  17   9       49.48       57.37      6.43 o
   7  17   9        0.92        6.56      5.92 o
  -8  18   9        4.52        8.15      5.06 o
  -7  18   9        0.69        4.02      4.54 o
  -6  18   9        2.05       -0.37      3.71 o
  -5  18   9       37.39       44.20      5.93 o
  -4  18   9        7.59        5.82      2.76 o
  -3  18   9       36.23       29.32      3.04 o
  -2  18   9       35.78       32.89      3.38 o
  -1  18   9       19.40       20.41      2.94 o
   0  18   9       24.38       24.66      2.53 o
   1  18   9        2.36        3.11      2.08 o
   2  18   9        0.25        0.44      1.90 o
   3  18   9       57.16       60.41      3.62 o
   4  18   9        2.58        2.44      2.76 o
   5  18   9        0.14       -2.64      2.64 o
   6  18   9        5.80       13.22      9.27 o
  -7  19   9       10.02       10.07      4.83 o
  -6  19   9        7.71        5.15      4.28 o
  -5  19   9       10.21       11.56      4.83 o
  -4  19   9        1.31       -0.26      2.58 o
  -3  19   9        3.17        0.95      2.77 o
  -2  19   9       47.57       56.74      4.28 o
  -1  19   9       12.18       10.58      2.80 o
   0  19   9        0.44       -1.81      1.81 o
   1  19   9        1.16        3.06      2.04 o
   2  19   9        3.44        3.65      2.16 o
   3  19   9       45.52       49.92      4.19 o
   4  19   9       88.73       95.08      5.61 o
   5  19   9       12.44       17.35      5.41 o
   6  19   9        0.27        1.93      4.18 o
  -6  20   9        0.32       -3.85      5.66 o
  -5  20   9        8.74        6.94      6.18 o
  -4  20   9       44.44       50.03      6.18 o
  -3  20   9       22.93       26.90      3.67 o
  -2  20   9        0.13        6.26      3.33 o
  -1  20   9       27.26       23.41      3.97 o
   0  20   9       24.06       24.32      2.99 o
   1  20   9        8.80        8.80      4.97 o
   2  20   9       13.65       14.23      3.15 o
   3  20   9       14.99       17.99      3.33 o
   4  20   9       24.94       28.19      4.08 o
   5  20   9       51.18       63.43     12.87 o
  -6  21   9        1.36        0.12      4.57 o
  -5  21   9        1.08        1.63      7.98 o
  -4  21   9       12.26        8.59      4.45 o
  -3  21   9        0.05        8.19      3.90 o
  -2  21   9        4.60       10.25      4.38 o
  -1  21   9        1.69        1.82      3.35 o
   0  21   9       86.35       85.32      5.20 o
   1  21   9       26.09       23.88      3.46 o
   2  21   9        0.58       -0.89      2.71 o
   3  21   9       39.33       44.63      4.43 o
   4  21   9       29.56       36.28      5.80 o
   5  21   9        0.18       -1.14      4.32 o
  -5  22   9        6.04        5.91      4.67 o
  -4  22   9        3.76        8.71      4.63 o
  -3  22   9        0.15       -3.71      3.71 o
  -2  22   9        0.90       -5.15      5.15 o
  -1  22   9       52.59       56.19      8.24 o
   0  22   9       14.43       10.53      3.15 o
   1  22   9        3.45        0.29      2.70 o
   2  22   9        6.61       -0.72      2.86 o
   3  22   9        8.95        6.79      4.57 o
   4  22   9       53.95       62.89      6.93 o
  -4  23   9        0.45       -3.90      3.90 o
  -3  23   9        3.30        3.22      4.19 o
  -2  23   9        9.56        1.03      7.21 o
  -1  23   9       20.60       24.20      9.27 o
   0  23   9        0.01       -3.09      6.18 o
   1  23   9        6.09        3.09      5.15 o
   2  23   9       23.22       22.25      5.66 o
   3  23   9       45.70       39.90      6.29 o
  -3  24   9        0.01       -6.18      8.24 o
  -2  24   9        0.23       -6.69      6.69 o
  -1  24   9        4.18       10.30      8.24 o
   0  24   9        6.38       20.08      8.75 o
   1  24   9        7.04        2.57      4.45 o
 -11   0  10       40.12       42.23     10.81 o
 -10   0  10        4.04        8.24      6.69 o
  -9   0  10        4.29        4.63      5.66 o
  -8   0  10        5.95       10.81      5.66 o
  -7   0  10        0.25       -2.16      2.71 o
  -6   0  10      285.61      304.24      8.31 o
  -5   0  10      100.13      117.59      7.08 o
  -4   0  10      115.50      117.04      4.25 o
  -3   0  10      200.36      205.72      5.15 o
  -2   0  10      153.63      144.16      3.74 o
  -1   0  10      155.63      156.18      4.09 o
   0   0  10     2055.12     2065.24     47.12 o
   1   0  10     1231.22     1091.17     28.32 o
   2   0  10      452.17      454.56      7.58 o
   3   0  10      103.56      106.08      3.24 o
   4   0  10      133.65       91.03      3.54 o
   5   0  10        1.36        2.55      1.87 o
   6   0  10      219.55      213.57      6.64 o
   7   0  10       12.29       10.92      3.44 o
   8   0  10       25.72       28.84      6.69 o
   9   0  10       16.31       10.81      5.66 o
 -11   1  10        1.70        2.65      4.91 o
 -10   1  10       19.67       20.32      5.64 o
  -9   1  10       21.14       13.01      8.24 o
  -8   1  10        0.94        2.57      4.89 o
  -7   1  10        0.93       -1.93      1.93 o
  -6   1  10        0.10        1.00      1.63 o
  -5   1  10       86.17       89.37      3.00 o
  -4   1  10       67.55       66.26      2.33 o
  -3   1  10       45.09       41.57      1.74 o
  -2   1  10       15.33       13.59      1.03 o
  -1   1  10      157.18      163.30      3.87 o
   0   1  10        2.81        4.01      0.83 o
   1   1  10        0.15       -0.22      0.72 o
   2   1  10      309.11      294.84      3.79 o
   3   1  10      123.08       86.96      2.23 o
   4   1  10       56.79       38.77      1.81 o
   5   1  10       97.53       94.72      2.90 o
   6   1  10        8.83        5.56      1.57 o
   7   1  10      119.63      130.20      5.14 o
   8   1  10        1.25       -2.48      3.08 o
   9   1  10        2.35        6.23      3.81 o
 -11   2  10        4.38       13.82      6.18 o
 -10   2  10        0.08       -4.36      5.92 o
  -9   2  10        0.35        2.57      4.18 o
  -8   2  10        4.00        1.66      3.22 o
  -7   2  10        2.71        1.48      2.09 o
  -6   2  10       76.15       77.43      3.06 o
  -5   2  10       18.52       11.73      1.71 o
  -4   2  10      115.66      116.65      3.06 o
  -3   2  10      110.53      106.72      2.84 o
  -2   2  10      218.04      211.46      3.62 o
  -1   2  10        1.29        1.83      1.00 o
   0   2  10      317.64      312.82      4.34 o
   1   2  10        0.04        0.75      0.94 o
   2   2  10       36.65       33.52      1.70 o
   3   2  10       14.07        5.57      0.93 o
   4   2  10       16.15       14.40      1.32 o
   5   2  10        0.00        0.84      1.18 o
   6   2  10       54.36       51.95      2.57 o
   7   2  10       14.69        8.24      2.90 o
   8   2  10       61.82       62.58      6.00 o
   9   2  10       41.27       40.92      5.64 o
 -11   3  10        4.08        1.47      4.69 o
 -10   3  10       17.36       18.97      6.18 o
  -9   3  10        4.05       -0.26      4.01 o
  -8   3  10       37.30       34.25      5.10 o
  -7   3  10       68.06       76.14      4.74 o
  -6   3  10      144.52      142.66      4.41 o
  -5   3  10      216.49      208.07      4.50 o
  -4   3  10      140.48      124.82      3.15 o
  -3   3  10      177.71      165.67      3.29 o
  -2   3  10       77.74       76.22      3.27 o
  -1   3  10      103.01      103.88      2.41 o
   0   3  10      436.39      432.82      5.63 o
   1   3  10      742.44      709.04      9.80 o
   2   3  10      174.08      164.44      3.70 o
   3   3  10       17.20       20.37      1.15 o
   4   3  10      484.16      426.53      6.02 o
   5   3  10       71.69       85.63      3.36 o
   6   3  10       16.87       14.68      1.97 o
   7   3  10       80.27       83.75      6.39 o
   8   3  10      277.91      295.43     15.96 o
   9   3  10        1.61       -3.08      3.08 o
 -11   4  10        0.61        7.21      7.21 o
 -10   4  10       15.17        9.00      4.91 o
  -9   4  10        3.44       -0.80      5.41 o
  -8   4  10        6.56        0.00      3.28 o
  -7   4  10        3.31        5.64      2.56 o
  -6   4  10       14.00       16.64      2.10 o
  -5   4  10       10.88       11.01      2.34 o
  -4   4  10      139.51      126.61      3.20 o
  -3   4  10      351.95      342.04      5.02 o
  -2   4  10        7.74       10.95      1.38 o
  -1   4  10      267.60      285.65      4.38 o
   0   4  10        4.82        3.41      1.67 o
   1   4  10       34.28       31.70      1.67 o
   2   4  10      773.13      757.73     10.89 o
   3   4  10       42.30       44.29      1.56 o
   4   4  10       43.34       32.46      1.73 o
   5   4  10        2.71        1.63      1.20 o
   6   4  10      107.92      105.72      3.76 o
   7   4  10       28.34       32.91      3.66 o
   8   4  10        3.64       -2.40      3.22 o
   9   4  10       32.07       31.73      5.27 o
 -10   5  10        1.81        1.66      4.08 o
  -9   5  10        0.79       -0.66      3.81 o
  -8   5  10        0.05       -3.66      3.86 o
  -7   5  10       22.39       24.59      4.34 o
  -6   5  10        4.05        3.32      1.67 o
  -5   5  10       38.52       37.71      2.15 o
  -4   5  10      123.53      101.97      3.72 o
  -3   5  10        1.72        1.44      1.42 o
  -2   5  10       51.63       57.61      2.55 o
  -1   5  10      903.31      918.39     14.65 o
   0   5  10      405.82      414.99      8.41 o
   1   5  10      602.10      565.36     10.47 o
   2   5  10      290.31      291.05      8.54 o
   3   5  10      563.87      543.31      6.69 o
   4   5  10       42.99       38.07      2.68 o
   5   5  10       13.41       12.88      1.62 o
   6   5  10        5.36        5.27      1.68 o
   7   5  10       21.63       24.20      3.36 o
   8   5  10       14.29        8.50      4.89 o
   9   5  10        8.09       11.98      4.18 o
 -10   6  10       22.62       19.57      5.27 o
  -9   6  10        1.54        5.51      4.18 o
  -8   6  10        0.78       -1.54      3.22 o
  -7   6  10        1.06       -2.18      2.23 o
  -6   6  10        0.25       -0.92      1.56 o
  -5   6  10        2.88        0.82      1.49 o
  -4   6  10       68.78       71.95      2.57 o
  -3   6  10      475.78      473.55      5.84 o
  -2   6  10      180.91      170.96      4.29 o
  -1   6  10      223.28      210.95      3.65 o
   0   6  10     1421.65     1403.52     21.78 o
   1   6  10     1175.77     1136.45     18.30 o
   2   6  10       37.65       33.81      2.06 o
   3   6  10       59.08       49.78      1.61 o
   4   6  10       58.78       56.56      2.41 o
   5   6  10      183.46      179.17      4.39 o
   6   6  10       71.98       63.56      3.03 o
   7   6  10        5.38        7.78      2.76 o
   8   6  10       60.75       69.79      6.16 o
   9   6  10       31.90       33.67      5.46 o
 -10   7  10        0.13        1.30      6.18 o
  -9   7  10        2.38        1.08      3.96 o
  -8   7  10        2.61        4.73      4.63 o
  -7   7  10       19.89       22.66      3.41 o
  -6   7  10        4.62        4.98      2.04 o
  -5   7  10       75.20       79.41      3.24 o
  -4   7  10        5.95       11.23      1.54 o
  -3   7  10       75.04       80.27      2.38 o
  -2   7  10        2.87        0.62      1.38 o
  -1   7  10      540.79      523.27      8.47 o
   0   7  10      415.53      406.63      8.80 o
   1   7  10       60.20       52.52      2.27 o
   2   7  10       23.06       29.80      1.87 o
   3   7  10       11.01        9.53      1.13 o
   4   7  10        1.27       -0.88      0.97 o
   5   7  10       14.96       18.24      2.10 o
   6   7  10       83.95       80.79      3.78 o
   7   7  10        6.48        1.20      2.68 o
   8   7  10        0.44        2.06      3.28 o
   9   7  10        4.29        7.59      4.18 o
 -10   8  10       11.37       18.23      5.43 o
  -9   8  10        1.80        4.35      3.96 o
  -8   8  10        8.55        8.51      4.18 o
  -7   8  10       16.89        9.87      3.14 o
  -6   8  10        0.01        1.10      1.92 o
  -5   8  10       51.36       42.29      2.58 o
  -4   8  10       45.58       35.48      2.06 o
  -3   8  10       29.55       25.12      1.62 o
  -2   8  10       18.25       20.32      2.01 o
  -1   8  10       20.34       21.32      2.97 o
   0   8  10      675.61      648.56     13.68 o
   1   8  10       30.63       35.29      2.53 o
   2   8  10       45.35       51.77      2.59 o
   3   8  10        3.88        3.48      1.92 o
   4   8  10        0.01        1.86      1.27 o
   5   8  10       45.59       47.64      3.84 o
   6   8  10       10.41        6.03      2.09 o
   7   8  10       43.59       49.09      4.25 o
   8   8  10       10.50       11.55      4.18 o
   9   8  10        5.47        3.36      3.81 o
 -10   9  10        2.17       -0.86      4.32 o
  -9   9  10        6.93        3.54      4.32 o
  -8   9  10       54.91       60.13      6.67 o
  -7   9  10        0.09       -0.55      2.49 o
  -6   9  10       24.87       24.74      2.74 o
  -5   9  10       40.11       43.58      3.03 o
  -4   9  10      184.57      179.61      4.41 o
  -3   9  10      128.41      122.78      3.10 o
  -2   9  10      133.17      134.61      3.81 o
  -1   9  10       55.90       58.30      4.10 o
   0   9  10        8.00       11.21      1.86 o
   1   9  10      642.18      632.30     12.41 o
   2   9  10      563.73      540.79      9.21 o
   3   9  10       44.93       44.49      1.84 o
   4   9  10      281.03      283.50      5.34 o
   5   9  10       35.75       39.20      3.72 o
   6   9  10       98.81      123.67      4.60 o
   7   9  10       34.56       26.14      4.34 o
   8   9  10       97.75      106.14     10.81 o
   9   9  10       18.38       20.07      5.27 o
 -10  10  10        2.93       -1.01      4.45 o
  -9  10  10        0.02       -4.63      4.63 o
  -8  10  10       22.97       19.64      6.69 o
  -7  10  10       64.21       66.11      4.88 o
  -6  10  10        2.02        4.09      2.22 o
  -5  10  10        1.13        4.79      2.11 o
  -4  10  10      362.60      362.66      6.70 o
  -3  10  10      115.93      104.41      3.49 o
  -2  10  10        9.52       10.22      1.21 o
  -1  10  10       51.40       62.25      3.86 o
   0  10  10       66.28       67.18      3.00 o
   1  10  10        0.70        4.74      1.86 o
   2  10  10       97.84       98.03      2.27 o
   3  10  10      167.82      153.48      3.59 o
   4  10  10        0.01       -1.24      1.24 o
   5  10  10       14.20       13.56      2.60 o
   6  10  10       22.79       27.35      2.81 o
   7  10  10       66.49       56.60      4.52 o
   8  10  10        9.34       -0.49      4.38 o
  -9  11  10        0.76       -3.35      4.01 o
  -8  11  10        8.87       16.12      4.69 o
  -7  11  10       21.31       17.89      3.56 o
  -6  11  10       46.28       52.92      5.85 o
  -5  11  10        3.48        6.36      1.96 o
  -4  11  10       37.10       27.64      2.11 o
  -3  11  10       51.64       50.75      2.49 o
  -2  11  10       91.12       96.44      3.54 o
  -1  11  10      219.89      225.38      7.33 o
   0  11  10      196.72      208.54      5.26 o
   1  11  10      553.44      538.14      8.58 o
   2  11  10      292.69      290.76      4.90 o
   3  11  10       66.93       67.42      2.83 o
   4  11  10       27.22       31.99      2.31 o
   5  11  10       62.77       68.10      3.42 o
   6  11  10        0.87       -1.83      1.83 o
   7  11  10        0.62       -2.47      2.47 o
   8  11  10        1.67       -1.54      3.44 o
  -9  12  10       33.65       31.88      6.30 o
  -8  12  10       32.23       31.80      5.79 o
  -7  12  10        0.34       -5.41      9.53 o
  -6  12  10       23.96       18.55      3.77 o
  -5  12  10       13.26        9.34      2.53 o
  -4  12  10       22.12       22.98      2.13 o
  -3  12  10       18.08       19.94      1.99 o
  -2  12  10        0.90       -0.51      1.22 o
  -1  12  10       39.27       31.86      2.75 o
   0  12  10       22.16       23.34      2.28 o
   1  12  10        4.89        5.95      1.20 o
   2  12  10      147.97      139.51      3.42 o
   3  12  10      218.25      231.22      6.84 o
   4  12  10      128.71      130.83      4.27 o
   5  12  10       22.75       22.21      2.46 o
   6  12  10       15.29       14.98      2.63 o
   7  12  10        8.74        9.57      4.68 o
   8  12  10        4.17        2.92      3.81 o
  -9  13  10        1.40        0.16      4.69 o
  -8  13  10        4.56        4.01      6.44 o
  -7  13  10        0.12        0.83      5.15 o
  -6  13  10       12.82        4.36      4.43 o
  -5  13  10        8.49        8.13      2.22 o
  -4  13  10        8.36        7.41      1.83 o
  -3  13  10        3.80        3.55      2.97 o
  -2  13  10       56.12       60.08      2.77 o
  -1  13  10       13.19       13.02      1.85 o
   0  13  10       45.08       42.14      2.09 o
   1  13  10        6.81        0.88      1.31 o
   2  13  10       97.42       89.00      3.11 o
   3  13  10       17.80       14.32      1.90 o
   4  13  10       48.58       54.63      3.04 o
   5  13  10      133.97      144.14      5.02 o
   6  13  10        1.45        2.00      3.02 o
   7  13  10       18.27       11.70      3.37 o
   8  13  10        1.72       -0.61      3.81 o
  -9  14  10        4.37        3.93      4.45 o
  -8  14  10        0.59        3.34      5.66 o
  -7  14  10        0.89        4.57      5.41 o
  -6  14  10        0.32        1.35      4.29 o
  -5  14  10        3.43        2.11      2.97 o
  -4  14  10        6.88        5.52      2.20 o
  -3  14  10       14.86        9.38      1.93 o
  -2  14  10       61.28       56.68      3.26 o
  -1  14  10       15.26       11.14      2.13 o
   0  14  10      262.44      234.41      6.02 o
   1  14  10      314.13      298.76      5.97 o
   2  14  10        1.05       -0.40      1.36 o
   3  14  10       43.94       43.01      2.75 o
   4  14  10        0.99        0.10      2.38 o
   5  14  10       15.55       15.78      3.79 o
   6  14  10       23.64       23.75      3.60 o
   7  14  10        3.50        1.24      3.59 o
  -8  15  10        2.67        7.49      8.24 o
  -7  15  10        6.06        7.37      4.45 o
  -6  15  10        3.17       -0.49      4.12 o
  -5  15  10       20.96       18.38      3.24 o
  -4  15  10        9.22        9.63      2.01 o
  -3  15  10       50.38       54.94      3.37 o
  -2  15  10       84.76       90.53      4.33 o
  -1  15  10       95.02       88.63      4.05 o
   0  15  10       77.31       73.22      3.12 o
   1  15  10      154.18      145.79      5.20 o
   2  15  10       54.95       51.01      2.97 o
   3  15  10        0.06       -1.71      1.71 o
   4  15  10       15.50       17.89      2.56 o
   5  15  10        0.32       -1.94      2.04 o
   6  15  10        7.31        7.41      3.10 o
   7  15  10        0.21        2.94      3.71 o
  -8  16  10        1.20        2.26      4.69 o
  -7  16  10       32.18       46.01      6.69 o
  -6  16  10       15.90       17.64      4.67 o
  -5  16  10        8.51        6.00      2.94 o
  -4  16  10        0.15       -1.69      1.69 o
  -3  16  10       22.13       27.66      2.75 o
  -2  16  10        0.03        0.94      2.01 o
  -1  16  10       63.36       78.82      4.12 o
   0  16  10       39.01       34.86      2.55 o
   1  16  10        0.04        0.48      1.66 o
   2  16  10       17.56       15.25      2.10 o
   3  16  10       58.46       56.87      3.28 o
   4  16  10       25.15       26.13      2.79 o
   5  16  10       27.36       38.32      3.91 o
   6  16  10       54.55       48.35      4.72 o
   7  16  10        5.28        2.17      4.18 o
  -7  17  10       14.52       14.03      5.05 o
  -6  17  10        9.11       15.62      4.83 o
  -5  17  10        0.01        3.60      2.76 o
  -4  17  10       27.38       26.85      3.38 o
  -3  17  10       24.14       20.89      2.90 o
  -2  17  10       16.71       15.91      2.70 o
  -1  17  10       22.85       22.08      2.70 o
   0  17  10        3.85        1.71      1.73 o
   1  17  10       31.52       30.17      2.57 o
   2  17  10        0.15       -0.36      2.16 o
   3  17  10       23.03       21.16      3.05 o
   4  17  10        0.61       -1.96      1.99 o
   5  17  10       40.78       43.95      4.34 o
   6  17  10       27.21       37.48      7.43 o
  -7  18  10        1.82        2.80      4.45 o
  -6  18  10        7.86        7.80      4.57 o
  -5  18  10        0.00       -2.43      2.43 o
  -4  18  10       40.36       41.43      4.03 o
  -3  18  10       58.71       68.69      3.94 o
  -2  18  10       15.96       15.05      2.93 o
  -1  18  10       11.70        8.17      2.54 o
   0  18  10        1.03       -0.40      1.76 o
   1  18  10       63.52       65.47      3.58 o
   2  18  10        3.44        2.98      2.01 o
   3  18  10       69.15       74.95      4.08 o
   4  18  10       29.07       30.56      4.33 o
   5  18  10        3.86        7.10      3.25 o
   6  18  10        8.31        7.90      4.19 o
  -6  19  10        1.55        0.09      4.19 o
  -5  19  10       30.32       39.59     11.07 o
  -4  19  10       20.77       23.83      3.77 o
  -3  19  10       18.12       16.12      3.11 o
  -2  19  10      100.22      109.28      5.61 o
  -1  19  10       44.68       43.09      6.47 o
   0  19  10        1.26       -1.92      1.92 o
   1  19  10       43.87       38.60      3.14 o
   2  19  10       38.78       43.21      3.35 o
   3  19  10        4.87        6.53      2.94 o
   4  19  10       26.25       32.00      4.51 o
   5  19  10        9.69       12.31      5.84 o
  -6  20  10        0.08        0.26      4.19 o
  -5  20  10        9.88        9.27      4.28 o
  -4  20  10        0.53        2.57      3.90 o
  -3  20  10        0.10        1.42      3.31 o
  -2  20  10        2.29        3.48      3.17 o
  -1  20  10        3.28        6.26      3.17 o
   0  20  10        0.78        2.47      2.16 o
   1  20  10        0.55       -1.50      2.97 o
   2  20  10        2.03        1.75      2.76 o
   3  20  10        0.13        1.26      2.67 o
   4  20  10        4.41       12.94      3.46 o
   5  20  10        2.89        2.53      4.19 o
  -5  21  10        8.45        7.37      4.45 o
  -4  21  10        0.08       -1.33      3.81 o
  -3  21  10        6.82        3.87      2.94 o
  -2  21  10        3.75       -0.02      3.51 o
  -1  21  10       28.96       25.14      4.37 o
   0  21  10        9.12       10.44      3.58 o
   1  21  10       73.75       80.19      8.53 o
   2  21  10        0.24       -1.26      2.45 o
   3  21  10        5.66       10.51      3.29 o
   4  21  10        6.50        9.43      4.57 o
  -4  22  10        0.82       -4.08      4.08 o
  -3  22  10        2.59       -0.51      3.43 o
  -2  22  10        0.19       -3.26      3.60 o
  -1  22  10       12.23       19.14      4.28 o
   0  22  10        4.90        4.80      3.81 o
   1  22  10        9.07       10.81      3.25 o
   2  22  10       63.71       70.49      5.16 o
   3  22  10       12.65       15.38     11.59 o
  -3  23  10        4.93        6.28      4.28 o
  -2  23  10        0.75        4.63      7.72 o
  -1  23  10       19.24       23.17      8.75 o
   0  23  10        1.57       -5.66      5.66 o
   1  23  10        5.25        9.21      4.83 o
   2  23  10        1.36       -6.18      6.18 o
 -10   1  11        0.58       -2.93      4.18 o
  -9   1  11        8.59        7.72      4.37 o
  -8   1  11        0.03       -2.71      2.71 o
  -7   1  11        3.66        6.34      2.16 o
  -6   1  11       19.40       20.94      2.09 o
  -5   1  11       72.40       65.79      2.94 o
  -4   1  11       16.47       14.14      1.48 o
  -3   1  11       90.57       88.74      2.67 o
  -2   1  11      297.77      300.52      4.48 o
  -1   1  11     1485.21     1467.23     18.33 o
   0   1  11       13.87       13.74      1.25 o
   1   1  11       78.89       65.51      2.04 o
   2   1  11        7.14        4.18      0.77 o
   3   1  11      354.28      320.41      4.63 o
   4   1  11        1.58        1.32      1.08 o
   5   1  11       18.43       21.56      1.81 o
   6   1  11       40.29       39.51      2.41 o
   7   1  11       23.38       20.30      2.95 o
   8   1  11        0.38        0.26      2.91 o
   9   1  11       10.89       14.85      4.69 o
 -10   2  11        6.18        9.59      4.91 o
  -9   2  11        0.07        1.89      3.81 o
  -8   2  11        5.96        3.60      3.64 o
  -7   2  11        7.73       -1.01      2.91 o
  -6   2  11      114.72      101.40      3.85 o
  -5   2  11      156.21      165.35      3.98 o
  -4   2  11        1.19        0.23      1.18 o
  -3   2  11        5.42        1.82      1.06 o
  -2   2  11       10.21       13.61      1.57 o
  -1   2  11      304.09      285.02      5.12 o
   0   2  11       12.09       17.19      1.44 o
   1   2  11       79.06       74.53      2.38 o
   2   2  11       44.42       32.97      1.77 o
   3   2  11        0.13       -0.81      0.81 o
   4   2  11      206.18      197.70      3.80 o
   5   2  11       69.63       63.66      2.51 o
   6   2  11       14.42       11.28      1.97 o
   7   2  11      139.85      153.80      5.77 o
   8   2  11       26.66       31.59      5.41 o
   9   2  11       30.31       39.11      5.64 o
 -10   3  11        2.10        1.03      4.01 o
  -9   3  11        3.06        3.51      3.81 o
  -8   3  11        5.85        2.22      3.44 o
  -7   3  11        7.34        8.75      2.76 o
  -6   3  11        0.79        0.98      1.67 o
  -5   3  11       32.65       29.53      2.30 o
  -4   3  11        4.74        7.77      1.46 o
  -3   3  11       55.27       53.26      1.99 o
  -2   3  11       90.18       96.26      3.13 o
  -1   3  11      576.93      582.07      8.59 o
   0   3  11       79.76       81.07      2.19 o
   1   3  11       28.79       31.71      1.57 o
   2   3  11       40.16       35.72      1.87 o
   3   3  11      209.18      178.18      3.20 o
   4   3  11        9.08        9.65      1.32 o
   5   3  11        0.95        0.65      1.20 o
   6   3  11       22.15       24.45      2.36 o
   7   3  11       33.50       43.65      4.06 o
   8   3  11        2.27        2.74      3.44 o
   9   3  11        0.66        1.67      3.81 o
 -10   4  11        1.32       -2.43      4.12 o
  -9   4  11       12.04       10.01      4.54 o
  -8   4  11       16.05       17.45      4.54 o
  -7   4  11       32.89       30.21      3.61 o
  -6   4  11       23.51       13.97      2.11 o
  -5   4  11      225.60      235.85      4.82 o
  -4   4  11       19.42       14.89      1.66 o
  -3   4  11       12.89        7.55      1.45 o
  -2   4  11      141.19      138.94      3.87 o
  -1   4  11     1697.78     1633.39     23.71 o
   0   4  11      143.06      132.18      4.77 o
   1   4  11       96.30      100.55      2.81 o
   2   4  11       37.67       39.51      1.92 o
   3   4  11      166.57      129.51      2.64 o
   4   4  11      116.39       99.55      2.74 o
   5   4  11       33.16       37.89      2.06 o
   6   4  11       94.59       89.77      3.64 o
   7   4  11       19.94       17.20      3.36 o
   8   4  11       23.27       23.82      4.54 o
   9   4  11       36.83       46.53      7.98 o
 -10   5  11        0.17        5.97      4.54 o
  -9   5  11        3.93        7.38      5.15 o
  -8   5  11       48.12       37.97      5.46 o
  -7   5  11       60.42       65.09      4.63 o
  -6   5  11       42.23       37.25      2.75 o
  -5   5  11        9.04        5.42      1.57 o
  -4   5  11        5.56        5.58      1.32 o
  -3   5  11      593.86      581.74      7.44 o
  -2   5  11      244.56      256.29      5.32 o
  -1   5  11       78.36       93.18      3.95 o
   0   5  11        6.77        3.52      1.97 o
   1   5  11      450.82      440.57      8.89 o
   2   5  11        2.25        1.06      1.56 o
   3   5  11        1.66        2.82      0.89 o
   4   5  11       54.83       42.48      1.90 o
   5   5  11       27.35       26.44      1.89 o
   6   5  11      222.93      230.95      5.54 o
   7   5  11        4.55        4.74      3.18 o
   8   5  11        0.57       -1.70      3.08 o
   9   5  11       10.83        2.40      3.81 o
 -10   6  11        1.18       10.00      4.94 o
  -9   6  11        1.42        0.14      3.96 o
  -8   6  11       17.29       21.23      7.21 o
  -7   6  11        2.28       -1.43      2.47 o
  -6   6  11        1.80        2.77      1.99 o
  -5   6  11       58.91       52.99      2.77 o
  -4   6  11       19.36       19.51      1.73 o
  -3   6  11      120.16      116.89      3.84 o
  -2   6  11       42.62       53.67      2.60 o
  -1   6  11      188.99      195.20      4.53 o
   0   6  11        1.08        0.46      1.87 o
   1   6  11      147.68      146.22      9.22 o
   2   6  11        0.19       -1.07      1.07 o
   3   6  11       21.02       23.00      1.28 o
   4   6  11        1.26        3.95      1.15 o
   5   6  11        7.57       11.00      1.96 o
   6   6  11       23.46       29.61      2.79 o
   7   6  11        0.59       -2.27      2.27 o
   8   6  11       11.39       17.51      4.37 o
   9   6  11       12.46       10.04      4.37 o
 -10   7  11        1.04        9.44      4.83 o
  -9   7  11        0.18        3.00      4.08 o
  -8   7  11       12.13        9.69      4.63 o
  -7   7  11        4.27        5.37      2.71 o
  -6   7  11        3.84        3.79      2.04 o
  -5   7  11       92.66       81.00      3.41 o
  -4   7  11        0.03       -1.14      1.14 o
  -3   7  11        0.48       -0.44      0.96 o
  -2   7  11       62.66       60.79      3.12 o
  -1   7  11      149.61      147.61      3.68 o
   0   7  11      186.14      179.46      5.63 o
   1   7  11       35.14       39.93      3.16 o
   2   7  11      143.18      141.92      3.84 o
   3   7  11       64.15       64.87      1.96 o
   4   7  11       36.00       37.91      2.08 o
   5   7  11       28.02       26.86      3.07 o
   6   7  11       51.57       42.89      3.05 o
   7   7  11      104.71      127.31      6.01 o
   8   7  11       13.93       16.38      4.37 o
 -10   8  11        0.32       -2.15      4.19 o
  -9   8  11        0.43       -1.59      3.96 o
  -8   8  11        8.83        4.81      7.47 o
  -7   8  11        0.10        3.37      2.71 o
  -6   8  11       29.79       34.13      2.96 o
  -5   8  11       90.72       89.02      3.65 o
  -4   8  11       57.08       57.18      2.68 o
  -3   8  11       25.54       30.03      1.97 o
  -2   8  11      125.08      129.28      4.04 o
  -1   8  11       17.40       17.94      2.23 o
   0   8  11       20.49       22.69      2.73 o
   1   8  11      345.77      340.51      9.32 o
   2   8  11        0.07       -1.08      1.34 o
   3   8  11        6.34       10.97      2.00 o
   4   8  11       88.21       83.41      2.93 o
   5   8  11        5.78        2.93      1.66 o
   6   8  11      138.68      136.17      4.80 o
   7   8  11       80.94       83.79      5.11 o
   8   8  11       17.17       14.14      4.32 o
  -9   9  11        6.13        4.25      4.19 o
  -8   9  11       25.51       25.74      5.06 o
  -7   9  11       21.48       20.01      3.33 o
  -6   9  11       17.47       11.89      2.46 o
  -5   9  11       48.54       43.57      2.96 o
  -4   9  11        2.13        6.84      2.38 o
  -3   9  11       43.08       45.31      2.25 o
  -2   9  11      270.31      254.70      5.02 o
  -1   9  11      255.45      264.32      5.78 o
   0   9  11       39.61       36.81      3.24 o
   1   9  11        8.31       13.13      1.61 o
   2   9  11       19.14       13.15      1.84 o
   3   9  11        0.51        1.19      1.04 o
   4   9  11       19.49       17.16      1.99 o
   5   9  11       64.22       63.69      3.24 o
   6   9  11       27.50       26.94      2.79 o
   7   9  11        3.02        2.51      2.71 o
   8   9  11       10.18        5.57      3.96 o
  -9  10  11        8.45       13.61      7.47 o
  -8  10  11       16.95        9.40      4.19 o
  -7  10  11       18.59       19.49      4.11 o
  -6  10  11        1.44       -2.23      2.23 o
  -5  10  11        0.07        2.86      1.86 o
  -4  10  11        8.79        3.47      1.64 o
  -3  10  11       61.76       56.20      2.46 o
  -2  10  11       23.12       23.27      1.59 o
  -1  10  11      412.21      383.96     10.33 o
   0  10  11       39.80       34.35      3.46 o
   1  10  11       83.23       89.60      3.31 o
   2  10  11       53.23       51.53      2.29 o
   3  10  11        3.89        1.74      1.17 o
   4  10  11      226.04      216.94      5.08 o
   5  10  11      151.66      156.48      4.88 o
   6  10  11        5.26        4.23      2.30 o
   7  10  11        7.57        5.35      2.86 o
   8  10  11        2.32        0.46      3.44 o
  -9  11  11        2.72       -3.74      4.08 o
  -8  11  11        8.19       13.63      5.06 o
  -7  11  11       14.74       16.80      3.61 o
  -6  11  11       48.87       46.42      3.98 o
  -5  11  11        0.16       -1.70      1.70 o
  -4  11  11       67.70       62.57      3.09 o
  -3  11  11        0.15        1.03      1.39 o
  -2  11  11        0.01        1.27      1.23 o
  -1  11  11      189.49      194.26      6.35 o
   0  11  11      367.73      361.83     12.02 o
   1  11  11       25.01       26.85      5.60 o
   2  11  11      232.59      232.18      4.21 o
   3  11  11      175.14      171.00      4.13 o
   4  11  11       33.00       43.48      2.58 o
   5  11  11      132.35      136.30      4.69 o
   6  11  11       11.83       16.00      2.52 o
   7  11  11        4.27        6.88      2.86 o
   8  11  11       26.85       36.50      7.21 o
  -9  12  11        0.00       -0.17      4.32 o
  -8  12  11        1.77        8.24      4.73 o
  -7  12  11        1.32       -0.49      3.59 o
  -6  12  11        0.01       -1.15      2.45 o
  -5  12  11       12.39       10.88      2.37 o
  -4  12  11        7.47        8.20      1.69 o
  -3  12  11       40.08       44.10      2.55 o
  -2  12  11      118.41      136.17      4.75 o
  -1  12  11        1.75        0.69      1.30 o
   0  12  11        6.95        8.89      1.35 o
   1  12  11      137.33      129.60      3.16 o
   2  12  11        7.11        6.14      1.27 o
   3  12  11       15.58       12.99      1.76 o
   4  12  11       42.11       48.61      2.85 o
   5  12  11       57.10       59.57      3.42 o
   6  12  11        0.18       -1.90      1.90 o
   7  12  11        2.87        2.50      2.86 o
  -8  13  11        6.77        5.99      4.32 o
  -7  13  11        0.04       -3.71      7.72 o
  -6  13  11        2.12       -1.50      2.45 o
  -5  13  11       33.39       30.59      2.99 o
  -4  13  11        5.00        1.64      1.69 o
  -3  13  11        0.76        3.17      1.71 o
  -2  13  11       54.00       53.98      2.70 o
  -1  13  11        5.46        2.65      3.99 o
   0  13  11      221.56      220.06      7.21 o
   1  13  11      118.35      108.48      3.09 o
   2  13  11        8.62        6.33      2.08 o
   3  13  11       35.31       38.44      2.42 o
   4  13  11        5.83        4.28      1.87 o
   5  13  11       97.24      116.36      6.24 o
   6  13  11        7.69        4.07      4.72 o
   7  13  11       11.08        9.48      3.14 o
  -8  14  11        0.04       -1.66      4.08 o
  -7  14  11        0.94        5.53      4.08 o
  -6  14  11        0.48        1.46      2.90 o
  -5  14  11       51.06       46.80      3.44 o
  -4  14  11       16.30       13.57      2.03 o
  -3  14  11        3.77        2.47      1.86 o
  -2  14  11      118.92      119.93      3.94 o
  -1  14  11        4.16        5.16      2.67 o
   0  14  11       22.51       23.33      2.08 o
   1  14  11        9.67        6.47      2.23 o
   2  14  11       25.32       28.81      2.23 o
   3  14  11       15.22       20.98      2.75 o
   4  14  11        1.26       -1.81      1.81 o
   5  14  11        6.50        4.74      2.26 o
   6  14  11        0.15        1.53      2.76 o
   7  14  11        2.92       -0.46      3.59 o
  -8  15  11        1.16       -2.97      3.81 o
  -7  15  11        2.38        3.16      7.47 o
  -6  15  11        3.88        6.81      3.11 o
  -5  15  11        0.66        2.73      2.58 o
  -4  15  11        2.58        2.04      1.82 o
  -3  15  11        0.69        3.60      1.92 o
  -2  15  11       38.31       39.10      2.75 o
  -1  15  11       20.86       16.31      2.51 o
   0  15  11      242.73      239.55      5.44 o
   1  15  11       23.67       22.98      2.15 o
   2  15  11       53.22       52.09      3.79 o
   3  15  11        8.38        6.40      2.02 o
   4  15  11        5.18        2.71      2.05 o
   5  15  11        2.76        1.73      2.22 o
   6  15  11        0.48        3.63      3.01 o
  -7  16  11        5.46       10.18      6.18 o
  -6  16  11        0.14       -3.11      3.11 o
  -5  16  11       16.78       17.62      3.37 o
  -4  16  11       12.17        8.18      2.11 o
  -3  16  11        0.32       -0.95      1.87 o
  -2  16  11       32.42       31.87      2.75 o
  -1  16  11       81.97       76.31      3.99 o
   0  16  11       23.14       26.33      2.90 o
   1  16  11       64.09       73.05      3.24 o
   2  16  11       25.82       27.27      2.42 o
   3  16  11        0.05        3.78      1.92 o
   4  16  11       58.51       61.73      3.64 o
   5  16  11       10.25       16.97      3.37 o
   6  16  11        0.01        2.81      3.01 o
  -7  17  11        9.60        8.70      4.67 o
  -6  17  11        2.95        5.11      4.19 o
  -5  17  11       14.75       17.68      5.26 o
  -4  17  11       32.21       41.65      6.54 o
  -3  17  11        9.38        7.93      2.31 o
  -2  17  11        0.85        4.63      1.98 o
  -1  17  11        0.98        1.04      3.16 o
   0  17  11        7.08        8.24      2.79 o
   1  17  11        0.07       -0.65      1.64 o
   2  17  11       90.02      107.67      4.30 o
   3  17  11       45.45       54.03      3.35 o
   4  17  11        3.91        3.56      2.74 o
   5  17  11        2.81       -0.03      2.71 o
   6  17  11       43.21       55.70      4.94 o
  -6  18  11        2.47        0.81      6.95 o
  -5  18  11       14.43       13.82      3.34 o
  -4  18  11        3.82        6.09      2.65 o
  -3  18  11       24.78       22.73      2.95 o
  -2  18  11       36.43       36.91      3.42 o
  -1  18  11        0.16       -2.01      2.01 o
   0  18  11       44.78       39.82      3.38 o
   1  18  11       28.95       31.48      2.84 o
   2  18  11       26.59       33.47      2.95 o
   3  18  11       61.47       65.73      3.76 o
   4  18  11       31.98       38.53      3.98 o
   5  18  11        2.77        2.95      2.90 o
  -6  19  11        1.94       -1.43      4.08 o
  -5  19  11        2.39        1.23      3.90 o
  -4  19  11       17.07       20.89      3.57 o
  -3  19  11        0.11       -2.34      2.38 o
  -2  19  11        4.04        1.14      2.26 o
  -1  19  11        3.20        4.40      2.37 o
   0  19  11        0.04        3.57      2.37 o
   1  19  11       10.15       12.79      2.46 o
   2  19  11        2.97        3.24      2.26 o
   3  19  11       17.55       20.43      5.50 o
   4  19  11        5.11        5.94      2.97 o
  -5  20  11        1.86       -2.62      5.15 o
  -4  20  11        0.11       -0.62      2.90 o
  -3  20  11       36.25       43.11      4.23 o
  -2  20  11       36.08       34.14      3.64 o
  -1  20  11        0.34        3.40      2.70 o
   0  20  11        9.67       13.33      3.21 o
   1  20  11        2.25        5.97      2.39 o
   2  20  11        0.01        1.85      2.58 o
   3  20  11        9.71       10.97      3.02 o
   4  20  11        7.22        9.38      4.22 o
  -4  21  11        0.18       -1.73      3.81 o
  -3  21  11        5.16        6.92      3.21 o
  -2  21  11       10.37       11.63      3.29 o
  -1  21  11        1.14       -0.41      5.66 o
   0  21  11        2.64       -2.76      2.76 o
   1  21  11       18.98       24.16      4.24 o
   2  21  11        0.59        0.39      2.90 o
   3  21  11        6.21        5.10      3.11 o
  -3  22  11        0.76        1.09      3.97 o
  -2  22  11        0.20       -1.59      4.12 o
  -1  22  11       19.44       23.81      4.89 o
   0  22  11        0.04       -1.31      3.58 o
   1  22  11       19.71       18.90      3.64 o
 -10   0  12        0.18       -2.57      5.66 o
  -9   0  12        4.79        5.66      6.18 o
  -8   0  12        7.40       -1.03      5.15 o
  -7   0  12        0.77        1.54      2.91 o
  -6   0  12        2.59        0.50      2.42 o
  -5   0  12        6.60        7.75      2.27 o
  -4   0  12       51.71       50.02      3.87 o
  -3   0  12       91.74       94.10      3.84 o
  -2   0  12      304.20      277.05      5.93 o
  -1   0  12       26.88       27.03      1.73 o
   0   0  12       10.00        8.65      1.97 o
   1   0  12       73.17       65.95      2.34 o
   2   0  12       51.46       56.92      2.56 o
   3   0  12      549.89      469.63      8.80 o
   4   0  12       55.25       49.26      2.86 o
   5   0  12      134.47      127.07      4.85 o
   6   0  12       21.43       35.07      3.39 o
   7   0  12        1.28        0.80      3.22 o
   8   0  12      277.67      314.63     16.99 o
 -10   1  12        5.66        4.71      5.66 o
  -9   1  12        4.44        1.80      4.01 o
  -8   1  12        0.55       -0.79      3.44 o
  -7   1  12        0.09       -2.36      2.59 o
  -6   1  12        3.36        3.62      1.74 o
  -5   1  12        1.98        5.00      1.48 o
  -4   1  12        0.57        0.08      1.29 o
  -3   1  12      525.98      546.71      7.20 o
  -2   1  12      109.38      123.36      2.69 o
  -1   1  12       56.16       61.40      1.98 o
   0   1  12       13.44       13.60      1.12 o
   1   1  12       17.46       19.49      1.40 o
   2   1  12      157.40      126.57      2.51 o
   3   1  12        6.76        6.36      1.11 o
   4   1  12       11.54       15.41      1.42 o
   5   1  12        0.94       -0.33      1.32 o
   6   1  12        1.05        0.45      2.01 o
   7   1  12        8.94        9.34      2.56 o
   8   1  12       37.31       44.44      5.46 o
 -10   2  12        0.27        2.15      5.15 o
  -9   2  12        0.11       -3.44      3.44 o
  -8   2  12       10.18        5.22      3.86 o
  -7   2  12       75.19       65.02      4.63 o
  -6   2  12       36.47       30.26      2.47 o
  -5   2  12        0.90        0.44      1.92 o
  -4   2  12        1.18        1.54      1.24 o
  -3   2  12       59.91       62.41      2.25 o
  -2   2  12      132.60      139.07      2.77 o
  -1   2  12       11.81       13.34      2.81 o
   0   2  12       60.41       60.16      2.30 o
   1   2  12        9.27        8.24      1.30 o
   2   2  12       10.86       10.81      0.93 o
   3   2  12       23.80       19.39      1.51 o
   4   2  12        0.09       -0.33      1.04 o
   5   2  12      126.87      131.75      3.57 o
   6   2  12      110.21      121.09      4.17 o
   7   2  12       49.51       45.94      4.14 o
   8   2  12       21.97       23.69      4.73 o
 -10   3  12        0.01        2.06      4.37 o
  -9   3  12        3.16        5.95      3.96 o
  -8   3  12       10.08       13.86      4.18 o
  -7   3  12        0.63        4.55      3.62 o
  -6   3  12        1.62        1.58      1.70 o
  -5   3  12       99.29      102.68      3.34 o
  -4   3  12        7.17       10.67      1.52 o
  -3   3  12       27.12       27.44      1.68 o
  -2   3  12      132.47      124.07      2.95 o
  -1   3  12      911.76      869.47     12.13 o
   0   3  12       59.53       57.86      3.86 o
   1   3  12      597.33      543.71      8.25 o
   2   3  12       33.35       33.30      2.40 o
   3   3  12      148.19      130.14      2.79 o
   4   3  12       59.91       61.45      2.34 o
   5   3  12       33.85       34.58      2.08 o
   6   3  12        7.23       19.86      2.35 o
   7   3  12       58.69       58.95      4.44 o
   8   3  12      105.26      144.67     13.39 o
 -10   4  12        0.31       -0.67      4.18 o
  -9   4  12        0.22       -3.44      3.44 o
  -8   4  12       15.86       13.03      4.18 o
  -7   4  12       17.43       19.86      3.31 o
  -6   4  12       10.72        7.86      2.69 o
  -5   4  12       14.06       18.34      1.92 o
  -4   4  12       17.29       19.47      1.73 o
  -3   4  12      152.46      147.27      3.27 o
  -2   4  12       21.28       21.04      2.53 o
  -1   4  12      179.92      189.94      4.25 o
   0   4  12       75.19       72.99      3.46 o
   1   4  12        6.68        5.59      1.13 o
   2   4  12       26.02       24.15      1.60 o
   3   4  12       51.98       44.39      1.68 o
   4   4  12       14.85       15.26      1.43 o
   5   4  12      103.89      101.59      3.20 o
   6   4  12       59.26       75.49      3.46 o
   7   4  12        2.27       -0.27      2.56 o
   8   4  12       16.39       18.58      4.69 o
 -10   5  12        0.05       -0.18      4.08 o
  -9   5  12        0.11        0.56      3.81 o
  -8   5  12       13.31       14.87      4.54 o
  -7   5  12        2.00        1.92      2.56 o
  -6   5  12        0.00       -0.97      1.66 o
  -5   5  12       15.50       13.27      1.92 o
  -4   5  12        3.82        5.00      1.40 o
  -3   5  12       12.17       10.19      1.34 o
  -2   5  12      472.84      453.91      8.01 o
  -1   5  12       18.54       20.01      1.91 o
   0   5  12        3.60        1.51      1.67 o
   1   5  12       23.57       22.42      2.34 o
   2   5  12       71.53       61.22      2.50 o
   3   5  12        0.19       -0.80      0.87 o
   4   5  12        3.73        5.54      1.18 o
   5   5  12       17.53       14.43      1.95 o
   6   5  12      159.00      190.06      5.16 o
   7   5  12        2.91        1.72      4.53 o
   8   5  12       38.06       33.75      5.27 o
  -9   6  12        1.74        3.78      8.24 o
  -8   6  12        2.06       -0.57      3.44 o
  -7   6  12       71.76       72.90      4.93 o
  -6   6  12       11.27        9.26      2.22 o
  -5   6  12       13.44       21.60      2.19 o
  -4   6  12        5.84        4.40      1.40 o
  -3   6  12       39.70       36.76      1.84 o
  -2   6  12        8.57        9.00      1.70 o
  -1   6  12        0.05        1.20      1.78 o
   0   6  12       72.70       76.34      3.76 o
   1   6  12       87.64       83.91      8.13 o
   2   6  12      102.89      112.22      5.20 o
   3   6  12      169.44      160.76      3.09 o
   4   6  12       21.54       19.60      1.49 o
   5   6  12      107.20      105.02      3.35 o
   6   6  12      185.64      188.35      5.65 o
   7   6  12        0.12       -1.47      3.17 o
   8   6  12        9.37       20.21      5.66 o
  -9   7  12        0.38       -0.14      3.96 o
  -8   7  12        7.00        5.92      3.64 o
  -7   7  12        0.49        3.78      3.96 o
  -6   7  12       10.38       14.15      2.48 o
  -5   7  12      183.66      197.34      5.03 o
  -4   7  12        1.25        2.39      1.42 o
  -3   7  12       57.90       60.00      2.34 o
  -2   7  12       45.85       51.66      2.65 o
  -1   7  12       38.96       43.68      3.24 o
   0   7  12        0.79        2.90      1.97 o
   1   7  12       12.73       15.97      2.49 o
   2   7  12       17.95       16.39      2.08 o
   3   7  12       20.58       24.37      2.30 o
   4   7  12      193.45      217.78      4.60 o
   5   7  12        3.80        2.63      2.00 o
   6   7  12      103.96      103.07      4.42 o
   7   7  12       74.87       83.44      5.23 o
   8   7  12        8.61       11.26      4.18 o
  -9   8  12        9.45        8.63      4.54 o
  -8   8  12       19.77       16.60      6.18 o
  -7   8  12        0.13        3.41      2.45 o
  -6   8  12       32.78       28.61      2.90 o
  -5   8  12       14.48       15.95      2.30 o
  -4   8  12        4.74        0.28      1.88 o
  -3   8  12        4.03        2.18      1.08 o
  -2   8  12        1.61        2.96      2.34 o
  -1   8  12       68.44       80.18      6.15 o
   0   8  12       17.24       19.14      3.91 o
   1   8  12      112.15      108.96      4.74 o
   2   8  12       56.11       52.54      2.58 o
   3   8  12       39.18       35.16      1.77 o
   4   8  12        8.56       10.27      1.66 o
   5   8  12        4.85        3.65      1.83 o
   6   8  12       17.90       19.55      3.86 o
   7   8  12       43.45       41.55      4.14 o
   8   8  12       35.27       35.88      5.64 o
  -9   9  12        8.68        4.81      4.18 o
  -8   9  12       23.47       26.60      8.75 o
  -7   9  12        5.63       10.12      3.01 o
  -6   9  12        5.38        5.60      2.24 o
  -5   9  12        0.08       -2.16      2.16 o
  -4   9  12       54.36       53.50      2.69 o
  -3   9  12       76.08       77.76      2.83 o
  -2   9  12      145.49      147.75      4.48 o
  -1   9  12       65.99       63.91      3.20 o
   0   9  12        6.43        9.47      3.20 o
   1   9  12      178.48      167.76      6.02 o
   2   9  12       11.95       11.21      1.82 o
   3   9  12       99.07       92.89      3.64 o
   4   9  12        3.86        2.66      1.48 o
   5   9  12       56.30       58.72      3.16 o
   6   9  12        1.16       -1.13      1.87 o
   7   9  12        4.09       -1.52      5.95 o
  -9  10  12        3.36        0.94      4.19 o
  -8  10  12        0.26        0.37      3.96 o
  -7  10  12        5.67        9.62      3.24 o
  -6  10  12       17.47       20.14      2.75 o
  -5  10  12        3.88        7.95      2.75 o
  -4  10  12       35.99       41.56      2.66 o
  -3  10  12      106.79      114.93      3.36 o
  -2  10  12       70.43       59.91      2.25 o
  -1  10  12       54.48       55.15      3.53 o
   0  10  12        6.65        2.94      3.08 o
   1  10  12      100.88      110.67      4.74 o
   2  10  12      224.39      236.31      6.48 o
   3  10  12        2.45       -1.20      1.20 o
   4  10  12        0.47       -1.33      1.47 o
   5  10  12       36.47       38.53      2.75 o
   6  10  12        5.56        0.99      2.04 o
   7  10  12        0.05       -0.73      2.84 o
  -8  11  12        1.99        9.27      8.24 o
  -7  11  12        0.72        3.31      2.76 o
  -6  11  12        4.21       -0.48      2.40 o
  -5  11  12        0.98        0.97      2.02 o
  -4  11  12       21.60       17.63      2.19 o
  -3  11  12       21.22       20.83      1.94 o
  -2  11  12       33.68       27.60      2.10 o
  -1  11  12       23.95       28.37      3.26 o
   0  11  12       36.36       37.42      9.01 o
   1  11  12        7.89        7.10      2.02 o
   2  11  12        2.70        2.55      0.96 o
   3  11  12      181.62      181.18      4.27 o
   4  11  12        7.60        8.21      1.84 o
   5  11  12       14.97       13.93      2.22 o
   6  11  12        3.04        1.00      1.96 o
   7  11  12        6.79        2.46      3.13 o
  -8  12  12        0.73       -7.89      7.98 o
  -7  12  12        1.65        5.44      3.71 o
  -6  12  12        0.41        0.60      2.59 o
  -5  12  12        3.14        3.27      2.10 o
  -4  12  12       51.74       48.44      3.04 o
  -3  12  12       14.01       14.92      1.94 o
  -2  12  12        2.97        0.41      1.36 o
  -1  12  12       95.23       90.14      2.81 o
   0  12  12      282.09      281.42     18.80 o
   1  12  12        0.09       -1.15      1.67 o
   2  12  12       13.18       12.08      1.71 o
   3  12  12      135.97      137.46      3.87 o
   4  12  12        0.38       -1.17      1.71 o
   5  12  12       48.05       47.61      3.93 o
   6  12  12        6.12        3.86      2.63 o
   7  12  12        1.18       -0.29      4.79 o
  -8  13  12        3.81        4.92      4.45 o
  -7  13  12        0.27       -3.22      3.22 o
  -6  13  12       14.43       18.74      4.08 o
  -5  13  12        6.09       12.85      2.51 o
  -4  13  12        3.71        1.43      2.01 o
  -3  13  12       52.25       56.10      3.05 o
  -2  13  12       36.86       44.94      3.08 o
  -1  13  12      396.62      363.03      6.55 o
   0  13  12       57.34       60.66      2.90 o
   1  13  12       16.23       20.30      1.67 o
   2  13  12       47.22       44.66      3.16 o
   3  13  12        0.08        0.66      1.51 o
   4  13  12        6.44        4.49      2.01 o
   5  13  12       16.86       17.79      3.94 o
   6  13  12       12.33        9.32      2.90 o
  -7  14  12        0.70        7.81      4.19 o
  -6  14  12        0.22        0.57      2.59 o
  -5  14  12        1.99        4.87      2.37 o
  -4  14  12       23.17       25.81      2.88 o
  -3  14  12       11.07        4.71      1.87 o
  -2  14  12       33.68       31.87      2.69 o
  -1  14  12       36.95       33.80      4.61 o
   0  14  12        4.88        9.11      2.27 o
   1  14  12        5.38        1.17      1.36 o
   2  14  12        2.66        1.18      1.49 o
   3  14  12       26.01       27.68      3.72 o
   4  14  12       17.42       10.40      2.22 o
   5  14  12        0.00       -1.47      1.96 o
   6  14  12        6.81        8.34      3.01 o
  -7  15  12        4.30        6.63      4.32 o
  -6  15  12        0.00       -1.27      2.71 o
  -5  15  12       14.14       10.77      3.41 o
  -4  15  12        0.12       -0.62      1.75 o
  -3  15  12        0.08        0.16      1.81 o
  -2  15  12       30.37       30.91      2.60 o
  -1  15  12       41.61       29.32      2.65 o
   0  15  12       70.94       67.23      3.52 o
   1  15  12       32.94       28.86      2.23 o
   2  15  12       31.99       32.52      2.43 o
   3  15  12       13.20       12.32      2.13 o
   4  15  12       85.22       84.20      5.72 o
   5  15  12        9.76       13.98      2.60 o
   6  15  12        0.04        2.15      2.90 o
  -7  16  12        0.05       -1.86      4.63 o
  -6  16  12        3.55        0.07      3.71 o
  -5  16  12       16.13       17.41      3.50 o
  -4  16  12       63.59       74.47      3.60 o
  -3  16  12       63.50       68.61      3.63 o
  -2  16  12       10.54        7.14      2.16 o
  -1  16  12        1.19        0.79      1.97 o
   0  16  12       52.61       52.07      3.32 o
   1  16  12       71.55       80.13      3.33 o
   2  16  12       27.23       25.53      2.37 o
   3  16  12        1.43       -0.04      1.93 o
   4  16  12        5.22        1.03      2.45 o
   5  16  12        7.81        9.73      2.94 o
  -6  17  12       11.61       18.70      5.05 o
  -5  17  12        6.35        9.79      3.16 o
  -4  17  12        8.61       13.20      3.11 o
  -3  17  12       16.64       20.73      2.72 o
  -2  17  12       11.39        9.88      2.24 o
  -1  17  12       15.65       11.75      2.40 o
   0  17  12       68.31       80.30      4.30 o
   1  17  12       10.35       11.19      2.04 o
   2  17  12       18.94       21.95      3.73 o
   3  17  12       33.95       36.81      3.02 o
   4  17  12       25.52       26.45      2.95 o
   5  17  12        3.11        3.54      2.76 o
  -5  18  12        0.21        1.86      3.08 o
  -4  18  12        0.07        2.01      2.62 o
  -3  18  12        1.65        3.68      2.31 o
  -2  18  12        3.49        5.95      2.23 o
  -1  18  12       10.20        9.06      2.98 o
   0  18  12        0.02       -0.21      2.17 o
   1  18  12        0.46       -1.68      1.90 o
   2  18  12       17.26       17.22      2.97 o
   3  18  12       21.41       21.66      2.75 o
   4  18  12        0.04       -2.45      2.45 o
  -5  19  12        0.03       -5.06      6.69 o
  -4  19  12        6.81        8.27      2.97 o
  -3  19  12        1.66        3.77      2.58 o
  -2  19  12        1.22        3.59      2.32 o
  -1  19  12        0.10       -0.11      2.29 o
   0  19  12        3.38        1.22      4.20 o
   1  19  12        3.09        2.74      2.23 o
   2  19  12       12.41       17.19      2.61 o
   3  19  12        0.87        1.45      2.45 o
  -4  20  12       10.56       15.97      3.41 o
  -3  20  12       21.61       19.37      5.90 o
  -2  20  12       18.09       15.53      3.18 o
  -1  20  12       15.48       19.04      3.34 o
   0  20  12       24.52       32.51      3.70 o
   1  20  12        7.50        8.78      2.50 o
   2  20  12        7.90        8.73      2.90 o
  -2  21  12        0.06        1.85      2.76 o
  -1  21  12        0.36        6.07      3.63 o
   0  21  12        3.72       -3.17      3.17 o
   1  21  12       93.95      121.46      7.71 o
  -9   1  13        0.68       -0.44      6.69 o
  -8   1  13        3.36        5.66      3.64 o
  -7   1  13       41.75       35.26      3.86 o
  -6   1  13       24.41       31.79      3.67 o
  -5   1  13       48.16       53.21      2.55 o
  -4   1  13        1.69        0.94      1.35 o
  -3   1  13       54.98       47.61      2.26 o
  -2   1  13       29.93       22.40      1.52 o
  -1   1  13      229.35      219.87      3.41 o
   0   1  13       78.13       68.65      2.02 o
   1   1  13       97.46       88.90      2.00 o
   2   1  13       18.32       17.34      1.23 o
   3   1  13        0.62        1.54      1.01 o
   4   1  13        0.06        1.18      1.22 o
   5   1  13      219.36      231.47      4.83 o
   6   1  13       23.09       25.18      2.87 o
   7   1  13        8.36        5.80      2.84 o
   8   1  13        9.39        9.78      4.01 o
  -9   2  13        2.22        6.09      4.18 o
  -8   2  13       10.24       13.90      4.37 o
  -7   2  13        7.24       13.75      3.24 o
  -6   2  13       17.08       20.86      2.43 o
  -5   2  13       32.74       27.43      2.15 o
  -4   2  13       44.71       42.11      2.15 o
  -3   2  13      529.22      527.69      7.15 o
  -2   2  13       19.58       21.81      1.60 o
  -1   2  13        0.90        2.76      1.78 o
   0   2  13       87.68       94.75      2.77 o
   1   2  13      133.63      137.01      3.07 o
   2   2  13        2.59        1.07      0.80 o
   3   2  13       39.12       41.74      1.75 o
   4   2  13      100.23      114.19      3.20 o
   5   2  13        0.17        1.96      1.40 o
   6   2  13       35.22       31.35      3.20 o
   7   2  13       18.34       20.78      3.66 o
   8   2  13        0.10        2.60      4.38 o
  -9   3  13        6.91        2.32      4.37 o
  -8   3  13        0.85        2.43      3.81 o
  -7   3  13        0.33        3.13      4.14 o
  -6   3  13        2.31        0.87      1.82 o
  -5   3  13       17.06       15.53      1.91 o
  -4   3  13       13.01       10.43      1.63 o
  -3   3  13       81.20       89.25      3.91 o
  -2   3  13       33.85       32.42      1.73 o
  -1   3  13       78.64       80.08      2.86 o
   0   3  13        9.02       11.40      2.08 o
   1   3  13       11.80        8.94      1.38 o
   2   3  13       36.52       27.01      1.35 o
   3   3  13        0.00        0.43      0.97 o
   4   3  13        0.51        0.24      1.20 o
   5   3  13       45.62       46.38      2.43 o
   6   3  13        1.41       -1.06      1.61 o
   7   3  13        0.26        4.26      3.06 o
   8   3  13        0.22       -0.87      3.44 o
  -9   4  13        0.06       -1.29      3.64 o
  -8   4  13        2.24        6.11      3.81 o
  -7   4  13        0.47       -0.66      2.54 o
  -6   4  13        1.75        1.64      1.82 o
  -5   4  13       65.77       54.87      2.86 o
  -4   4  13       47.05       49.01      2.31 o
  -3   4  13       47.69       43.36      2.84 o
  -2   4  13       17.11       19.40      1.97 o
  -1   4  13       72.84       68.31      2.82 o
   0   4  13       21.99       17.48      2.27 o
   1   4  13       38.70       45.30      2.94 o
   2   4  13       40.60       35.74      2.10 o
   3   4  13      233.06      232.29      3.77 o
   4   4  13      160.39      152.34      3.59 o
   5   4  13        0.96        2.17      1.56 o
   6   4  13        3.60        4.48      1.95 o
   7   4  13      157.12      164.84      7.01 o
  -9   5  13        4.35        8.75      4.37 o
  -8   5  13        0.96        0.77      7.72 o
  -7   5  13       40.58       47.15      4.34 o
  -6   5  13        7.46        7.27      2.26 o
  -5   5  13        0.11       -1.52      1.52 o
  -4   5  13       46.77       52.33      2.36 o
  -3   5  13        0.05       -0.65      1.08 o
  -2   5  13       21.42       19.73      1.89 o
  -1   5  13       65.72       66.85      3.63 o
   0   5  13        8.41        8.46      2.04 o
   1   5  13      344.89      346.76      7.99 o
   2   5  13      173.40      180.67      4.39 o
   3   5  13        4.79        6.11      1.19 o
   4   5  13       35.21       28.94      1.75 o
   5   5  13       54.99       50.09      2.52 o
   6   5  13       68.69       81.47      3.90 o
   7   5  13       31.93       30.98      3.93 o
  -9   6  13        1.91        3.03      4.32 o
  -8   6  13        0.13       -2.17      3.35 o
  -7   6  13        0.96        2.06      2.68 o
  -6   6  13        1.63        1.21      2.04 o
  -5   6  13       14.62       16.89      2.16 o
  -4   6  13       21.84       24.44      2.07 o
  -3   6  13      114.16      109.80      2.98 o
  -2   6  13       39.81       35.46      2.77 o
  -1   6  13       28.09       27.91      2.86 o
   0   6  13        2.76        1.37      1.78 o
   1   6  13       51.94       60.36      3.67 o
   2   6  13       54.76       54.55      4.72 o
   3   6  13        0.24       -0.92      0.92 o
   4   6  13       26.32       28.32      2.57 o
   5   6  13       87.38       89.76      3.26 o
   6   6  13        9.66        6.82      2.32 o
   7   6  13       25.49       27.27      4.38 o
  -9   7  13        0.00        2.32      4.01 o
  -8   7  13        4.75        6.95      4.89 o
  -7   7  13        7.55        8.49      3.58 o
  -6   7  13       18.83       28.22      2.94 o
  -5   7  13       17.80       16.16      2.12 o
  -4   7  13        2.39        3.14      1.48 o
  -3   7  13        9.62       16.48      1.50 o
  -2   7  13        0.13       -1.31      1.45 o
  -1   7  13      161.23      160.97      7.35 o
   0   7  13      113.34       98.29      5.84 o
   1   7  13        0.27       -1.78      1.78 o
   2   7  13       15.21       14.70      2.64 o
   3   7  13       17.78       19.90      1.38 o
   4   7  13        2.41        0.51      1.40 o
   5   7  13        1.73        1.03      1.77 o
   6   7  13       12.67       12.31      2.37 o
   7   7  13       22.96       24.69      3.84 o
  -8   8  13        2.98        9.90      4.18 o
  -7   8  13        4.41        7.14      2.86 o
  -6   8  13       50.61       51.45      3.52 o
  -5   8  13       47.69       47.46      5.75 o
  -4   8  13        5.61        2.23      2.03 o
  -3   8  13       18.31       19.01      1.62 o
  -2   8  13       20.96       20.63      1.97 o
  -1   8  13        1.59        3.34      2.17 o
   0   8  13       18.00       17.41      2.86 o
   1   8  13        0.02       -1.00      2.04 o
   2   8  13        0.54       -0.99      2.42 o
   3   8  13      217.90      209.46      4.07 o
   4   8  13      137.96      149.33      3.95 o
   5   8  13       27.33       25.08      2.46 o
   6   8  13       27.69       32.00      4.63 o
   7   8  13       47.11       54.26      4.52 o
  -8   9  13        6.12       13.32      4.32 o
  -7   9  13        1.10       -1.17      2.47 o
  -6   9  13        0.91        0.82      2.12 o
  -5   9  13        0.38       -2.30      2.30 o
  -4   9  13        0.42        0.79      1.57 o
  -3   9  13        0.66       -0.47      1.16 o
  -2   9  13       60.47       59.42      4.32 o
  -1   9  13       11.23       10.01      3.47 o
   0   9  13       25.49       26.92      3.24 o
   1   9  13       20.93       21.86      4.38 o
   2   9  13       37.37       50.69      5.27 o
   3   9  13        8.02        5.40      1.44 o
   4   9  13        6.27        6.36      1.76 o
   5   9  13        2.90        3.95      2.23 o
   6   9  13        8.25        7.87      2.27 o
   7   9  13        0.76       -0.14      2.76 o
  -8  10  13        0.88        2.80     10.81 o
  -7  10  13        1.36        3.76      2.59 o
  -6  10  13        7.87        7.68      2.76 o
  -5  10  13        0.58       -0.53      1.87 o
  -4  10  13        0.44        1.63      1.71 o
  -3  10  13        3.76        4.68      1.65 o
  -2  10  13       34.62       32.74      1.74 o
  -1  10  13        1.23       -0.97      2.85 o
   0  10  13        4.89        6.99      4.12 o
   1  10  13      171.87      187.98      9.01 o
   2  10  13      143.88      166.15     17.51 o
   3  10  13       12.80        7.99      1.93 o
   4  10  13        6.76        8.36      1.73 o
   5  10  13       20.76       25.39      2.48 o
   6  10  13        4.48       -1.22      2.17 o
   7  10  13        0.60       -4.12      4.12 o
  -8  11  13        0.02       -1.35      4.12 o
  -7  11  13        0.54       -2.56      2.56 o
  -6  11  13       15.71        7.81      4.23 o
  -5  11  13        4.84        7.45      2.19 o
  -4  11  13       79.99       86.17      5.15 o
  -3  11  13        0.94        1.37      1.49 o
  -2  11  13       21.23       22.90      3.49 o
  -1  11  13       78.12       85.17      6.36 o
   0  11  13       58.59       53.45      6.18 o
   1  11  13        0.02       -2.73      3.08 o
   2  11  13       22.82       23.71      1.76 o
   3  11  13       77.92       80.83      3.36 o
   4  11  13        2.44        2.60      2.08 o
   5  11  13       18.91       15.00      3.20 o
   6  11  13        0.65       -0.95      2.47 o
  -7  12  13        5.35        7.47      4.32 o
  -6  12  13       36.24       35.85      4.08 o
  -5  12  13        1.92        5.83      2.10 o
  -4  12  13        1.44        2.31      1.81 o
  -3  12  13       38.76       34.80      4.03 o
  -2  12  13       10.37        9.73      2.14 o
  -1  12  13        0.04        1.48      3.26 o
   0  12  13       28.12       35.53      7.21 o
   1  12  13        0.47       -3.60      3.60 o
   2  12  13        1.87        0.77      1.39 o
   3  12  13        0.01       -0.54      1.52 o
   4  12  13       20.81       21.57      2.26 o
   5  12  13        2.02        1.66      2.07 o
   6  12  13       19.09       15.50      3.20 o
  -7  13  13        0.27       -3.59      3.59 o
  -6  13  13        0.04       -2.64      2.64 o
  -5  13  13        9.73       11.53      2.50 o
  -4  13  13        6.07        5.77      2.07 o
  -3  13  13        1.25        1.28      1.73 o
  -2  13  13        4.49        2.47      1.57 o
  -1  13  13        0.09       -1.50      1.50 o
   0  13  13       50.81       48.99      3.02 o
   1  13  13        4.55        5.47      1.39 o
   2  13  13       41.28       41.53      2.56 o
   3  13  13        7.95        7.13      2.01 o
   4  13  13        2.56        5.97      1.93 o
   5  13  13       13.08       13.96      2.90 o
   6  13  13        6.71        7.25      3.01 o
  -7  14  13        0.62        1.30      3.90 o
  -6  14  13       31.81       36.35      4.22 o
  -5  14  13        5.40        6.04      2.39 o
  -4  14  13       12.64       15.13      2.46 o
  -3  14  13        1.50        0.18      1.81 o
  -2  14  13       25.54       23.05      2.49 o
  -1  14  13       57.63       68.94      3.49 o
   0  14  13      112.26      119.41      5.33 o
   1  14  13       32.58       32.29      2.34 o
   2  14  13        0.02        0.32      1.74 o
   3  14  13       36.60       30.30      2.83 o
   4  14  13       21.04       23.50      3.11 o
   5  14  13        9.41        7.96      2.37 o
  -6  15  13       20.47       22.84      3.77 o
  -5  15  13        0.03       -0.79      2.58 o
  -4  15  13       15.60       21.45      2.69 o
  -3  15  13        7.58        3.17      2.68 o
  -2  15  13        4.02        5.49      1.92 o
  -1  15  13       42.48       39.64      5.22 o
   0  15  13        0.00        3.07      1.63 o
   1  15  13        1.22        0.97      1.52 o
   2  15  13       38.31       39.30      3.19 o
   3  15  13        0.92        0.18      1.85 o
   4  15  13       13.00       14.33      2.76 o
   5  15  13        2.85        2.17      2.19 o
  -6  16  13        0.05        0.23      3.96 o
  -5  16  13        4.67        0.85      2.85 o
  -4  16  13       27.59       27.82      3.45 o
  -3  16  13        7.56        9.82      2.29 o
  -2  16  13        4.09        5.46      1.94 o
  -1  16  13       94.60       90.18      4.44 o
   0  16  13        0.59       -0.22      1.99 o
   1  16  13       61.65       62.17      3.64 o
   2  16  13       70.46       74.54      4.02 o
   3  16  13        1.60       -0.04      2.01 o
   4  16  13       25.41       14.59      3.92 o
  -5  17  13        0.47        3.96      2.94 o
  -4  17  13       46.22       58.89      5.26 o
  -3  17  13        6.16        5.76      2.53 o
  -2  17  13       85.43       76.11      3.68 o
  -1  17  13       21.95       22.12      2.94 o
   0  17  13       30.23       36.97      3.06 o
   1  17  13        0.55        2.10      2.17 o
   2  17  13       46.09       49.94      4.37 o
   3  17  13        9.80       10.49      2.58 o
   4  17  13        0.27       -0.07      2.71 o
  -4  18  13        0.51        4.91      3.71 o
  -3  18  13       18.44       17.04      2.61 o
  -2  18  13       13.03       14.32      2.53 o
  -1  18  13        4.59        2.22      4.29 o
   0  18  13        3.53       -0.06      2.78 o
   1  18  13        2.38        6.63      4.63 o
   2  18  13        0.47        1.92      2.27 o
   3  18  13       10.20        7.77      3.89 o
  -3  19  13        2.98        1.79      2.62 o
  -2  19  13        0.02        0.70      2.18 o
  -1  19  13       95.97       93.55      7.56 o
   0  19  13        3.21        3.93      2.58 o
   1  19  13        1.99        4.57      2.54 o
   2  19  13        2.35        7.16      2.62 o
  -1  20  13        2.95        4.03      2.73 o
   0  20  13       70.63       79.94      7.04 o
  -9   0  14       25.37       16.99      7.21 o
  -8   0  14       39.60       30.38      7.21 o
  -7   0  14        9.36       12.36      5.66 o
  -6   0  14       14.22        7.16      3.44 o
  -5   0  14       74.57       81.57      4.46 o
  -4   0  14       56.43       52.18      5.18 o
  -3   0  14        1.80        4.43      2.17 o
  -2   0  14       71.55       80.35      3.46 o
  -1   0  14        0.98        1.15      1.36 o
   0   0  14        1.35        2.75      1.19 o
   1   0  14        0.05       -0.69      1.19 o
   2   0  14      160.56      168.55      4.53 o
   3   0  14        2.53        3.95      1.78 o
   4   0  14       67.25       76.93      4.54 o
   5   0  14      115.12      116.39      5.22 o
   6   0  14      107.73      122.16      7.04 o
   7   0  14        0.01       -4.12      4.12 o
  -9   1  14        0.04       -1.13      3.81 o
  -8   1  14        2.02       -1.25      3.44 o
  -7   1  14        8.91        4.63      2.86 o
  -6   1  14        3.97        3.99      2.32 o
  -5   1  14       46.58       45.65      2.59 o
  -4   1  14        8.70       13.44      1.81 o
  -3   1  14      612.58      593.77      7.97 o
  -2   1  14        1.48        0.08      1.14 o
  -1   1  14       88.55       93.56      2.32 o
   0   1  14       83.70       81.92      2.05 o
   1   1  14       13.50       12.60      1.02 o
   2   1  14        5.16        4.71      1.03 o
   3   1  14       93.10       97.15      2.72 o
   4   1  14        0.74        0.97      1.32 o
   5   1  14        5.75        1.28      1.59 o
   6   1  14      156.41      175.35      6.39 o
   7   1  14       16.47       18.53      3.66 o
  -9   2  14        3.07        6.22      5.66 o
  -8   2  14        0.02       -0.49      4.38 o
  -7   2  14        6.58        1.91      2.86 o
  -6   2  14        1.46       -1.07      2.04 o
  -5   2  14        2.92        1.51      1.59 o
  -4   2  14       90.63       88.38      3.08 o
  -3   2  14        9.12        7.08      1.49 o
  -2   2  14       46.57       47.42      3.19 o
  -1   2  14        3.29        5.26      1.02 o
   0   2  14        3.78        1.58      1.21 o
   1   2  14       17.58       12.18      1.51 o
   2   2  14       27.33       30.42      1.38 o
   3   2  14       16.97       14.55      1.54 o
   4   2  14        0.17       -0.41      1.26 o
   5   2  14        4.82        3.26      1.60 o
   6   2  14       28.85       34.22      3.29 o
   7   2  14       20.88       16.21      5.04 o
  -8   3  14       16.03       19.89      5.10 o
  -7   3  14        4.19       13.16      3.16 o
  -6   3  14        0.02       -1.77      1.77 o
  -5   3  14        8.48       15.60      3.54 o
  -4   3  14        0.00        1.16      1.47 o
  -3   3  14        3.47        7.77      1.57 o
  -2   3  14       60.73       59.99      2.06 o
  -1   3  14        1.50       -1.34      1.34 o
   0   3  14        0.92        2.22      1.67 o
   1   3  14       44.27       36.15      2.69 o
   2   3  14       65.42       75.42      2.06 o
   3   3  14       66.83       55.00      1.97 o
   4   3  14       41.47       29.95      1.88 o
   5   3  14        2.04        3.12      1.66 o
   6   3  14       45.58       57.60      3.29 o
   7   3  14        0.41       -2.64      2.64 o
  -8   4  14        0.46        6.44      4.01 o
  -7   4  14       17.29       19.54      4.73 o
  -6   4  14       18.85       18.91      2.74 o
  -5   4  14        4.77        7.54      1.85 o
  -4   4  14        1.76        2.35      1.53 o
  -3   4  14        0.45       -0.18      1.20 o
  -2   4  14        2.61       -0.30      1.00 o
  -1   4  14        1.38        1.62      2.20 o
   0   4  14       28.26       31.20      2.76 o
   1   4  14       18.41       21.13      2.47 o
   2   4  14       38.47       43.52      3.14 o
   3   4  14        0.15       -0.97      0.97 o
   4   4  14        7.09        6.16      1.31 o
   5   4  14        0.02       -0.44      1.51 o
   6   4  14       19.22       23.55      2.81 o
   7   4  14        2.99        3.69      3.05 o
  -8   5  14        4.37        3.16      9.53 o
  -7   5  14       18.92       14.05      3.41 o
  -6   5  14        1.01        0.21      1.96 o
  -5   5  14        0.31       -0.88      1.72 o
  -4   5  14       20.01       26.20      2.04 o
  -3   5  14       19.58       20.46      1.66 o
  -2   5  14       17.01       13.35      1.78 o
  -1   5  14       25.81       24.12      3.50 o
   0   5  14      208.20      202.83      6.14 o
   1   5  14       11.26       11.84      2.34 o
   2   5  14        6.90       11.28      2.42 o
   3   5  14       30.15       26.40      1.59 o
   4   5  14      133.03      140.54      4.95 o
   5   5  14       59.44       70.88      2.99 o
   6   5  14        3.67        5.33      2.22 o
   7   5  14       48.32       60.18      4.63 o
  -8   6  14       16.69       20.29      7.47 o
  -7   6  14       21.96       19.91      3.66 o
  -6   6  14        2.59        2.57      3.20 o
  -5   6  14        0.12        2.79      1.83 o
  -4   6  14       65.82       68.02      2.97 o
  -3   6  14        6.36        8.95      1.46 o
  -2   6  14       18.03       20.53      2.86 o
  -1   6  14       79.21       76.57      4.14 o
   0   6  14       27.73       34.97      4.87 o
   1   6  14       66.54       69.67      4.33 o
   2   6  14       70.15       69.86      4.01 o
   3   6  14        8.62        8.21      1.37 o
   4   6  14       19.86       24.62      1.99 o
   5   6  14      176.18      183.17      4.88 o
   6   6  14        0.63        1.99      2.09 o
  -8   7  14        0.01        1.99      3.81 o
  -7   7  14        0.98        1.73      2.84 o
  -6   7  14        6.58        8.27      2.45 o
  -5   7  14        6.37        4.99      2.00 o
  -4   7  14        0.39        1.36      1.58 o
  -3   7  14       10.89       10.14      1.53 o
  -2   7  14        2.44        5.76      2.47 o
  -1   7  14       90.93       97.24      4.74 o
   0   7  14       75.94       82.29      4.44 o
   1   7  14        5.33        5.27      2.34 o
   2   7  14        0.11        2.33      2.18 o
   3   7  14       39.36       38.96      2.10 o
   4   7  14      220.24      231.82     11.45 o
   5   7  14        2.25        3.08      1.87 o
   6   7  14        5.75        2.41      2.30 o
  -8   8  14        0.21        5.24      4.08 o
  -7   8  14       10.24        8.69      3.29 o
  -6   8  14        0.09        1.83      2.18 o
  -5   8  14        0.15       -0.29      1.73 o
  -4   8  14        5.86        6.03      2.13 o
  -3   8  14       19.67       16.51      1.69 o
  -2   8  14        3.47        3.67      3.08 o
  -1   8  14        1.34        4.16      2.47 o
   0   8  14       80.06       92.82      4.85 o
   1   8  14       19.49       24.70      3.28 o
   2   8  14        3.23       -1.26      3.86 o
   3   8  14       87.97       90.90      3.27 o
   4   8  14       43.10       47.18      3.25 o
   5   8  14        0.14       -1.15      1.73 o
   6   8  14        0.01       -1.92      1.92 o
  -8   9  14        5.55        0.51      7.21 o
  -7   9  14        1.24        1.70      2.76 o
  -6   9  14        0.00        3.52      2.64 o
  -5   9  14        7.10        7.75      2.19 o
  -4   9  14       11.21       16.85      2.22 o
  -3   9  14        1.60        0.93      1.35 o
  -2   9  14       84.66       88.57      6.55 o
  -1   9  14        8.79        8.96      3.59 o
   0   9  14      140.66      155.45      7.99 o
   1   9  14      141.23      150.15      9.78 o
   2   9  14       11.08        7.97      5.15 o
   3   9  14       79.10       70.02      5.50 o
   4   9  14        0.01       -1.59      1.78 o
   5   9  14        8.23        7.87      3.48 o
   6   9  14       14.37       10.68      3.64 o
  -7  10  14        1.88        0.71      2.71 o
  -6  10  14        6.41        7.89      3.56 o
  -5  10  14        0.21        0.84      2.00 o
  -4  10  14        0.03       -0.80      1.66 o
  -3  10  14        5.33        3.38      1.57 o
  -2  10  14       60.86       68.60      2.82 o
  -1  10  14       21.86       29.31      4.54 o
   0  10  14       11.36       15.81      4.18 o
   1  10  14       38.75       45.01      5.27 o
   2  10  14       12.88       17.41      4.38 o
   3  10  14       10.49       10.32      3.27 o
   4  10  14      117.45      110.25      5.81 o
   5  10  14        5.12        8.02      2.54 o
   6  10  14       32.70       39.97      3.91 o
  -7  11  14       14.82       21.83      3.80 o
  -6  11  14        4.65       -0.92      2.42 o
  -5  11  14        0.18        2.00      2.08 o
  -4  11  14        5.75        4.45      2.97 o
  -3  11  14       66.33       60.51      2.56 o
  -2  11  14      163.46      147.95      6.64 o
  -1  11  14        3.60        7.21      4.63 o
   0  11  14        0.07       -0.51      4.12 o
   1  11  14        6.95       18.54      5.66 o
   2  11  14        0.00       -3.09      3.09 o
   3  11  14        0.14       -0.25      1.50 o
   4  11  14        0.09       -1.03      1.98 o
   5  11  14        3.59        6.81      2.64 o
  -7  12  14        4.49       10.68      4.18 o
  -6  12  14        1.45        2.64      3.41 o
  -5  12  14        0.00       -1.91      1.91 o
  -4  12  14       46.75       42.70      2.97 o
  -3  12  14        1.68        1.14      2.82 o
  -2  12  14        6.48       10.41      4.27 o
  -1  12  14        0.45        0.42      2.06 o
   0  12  14        1.41       -1.54      4.12 o
   1  12  14        0.91        1.54      4.12 o
   2  12  14       19.03       17.33      1.98 o
   3  12  14        2.88        4.01      1.85 o
   4  12  14        0.45        0.51      1.98 o
   5  12  14       59.46       66.95      4.26 o
  -6  13  14       19.32       21.97      3.77 o
  -5  13  14        9.57       10.60      2.56 o
  -4  13  14        3.93        5.90      2.10 o
  -3  13  14       42.93       35.90      3.18 o
  -2  13  14       50.10       45.49      3.00 o
  -1  13  14        0.89        0.35      2.10 o
   0  13  14       41.15       46.36      2.58 o
   1  13  14        0.48       -1.00      1.18 o
   2  13  14        2.64        4.21      1.54 o
   3  13  14       11.73        8.18      4.26 o
   4  13  14        0.13       -0.28      1.93 o
   5  13  14       24.53       15.41      3.06 o
  -6  14  14        2.92        8.49      3.16 o
  -5  14  14        0.58        1.01      2.64 o
  -4  14  14        0.81        1.68      1.96 o
  -3  14  14        0.16        0.45      2.17 o
  -2  14  14        5.69        0.97      2.29 o
  -1  14  14        7.39        6.81      2.64 o
   0  14  14       35.93       38.68      2.56 o
   1  14  14        9.33       11.93      1.87 o
   2  14  14        0.17        1.75      2.38 o
   3  14  14        0.07       -0.88      1.85 o
   4  14  14        5.34        2.85      2.40 o
  -5  15  14        2.83        9.12      3.11 o
  -4  15  14        7.22        6.28      2.41 o
  -3  15  14        3.88        2.82      2.40 o
  -2  15  14       65.21       68.41      4.27 o
  -1  15  14        2.97        2.89      2.02 o
   0  15  14       64.97       72.95      3.67 o
   1  15  14       55.95       52.53      3.21 o
   2  15  14        3.38        1.95      1.82 o
   3  15  14        2.70        2.08      1.94 o
   4  15  14        5.74        2.06      3.60 o
  -4  16  14        0.35        0.46      2.16 o
  -3  16  14       10.76       13.94      2.90 o
  -2  16  14       44.32       45.49      3.64 o
  -1  16  14       12.87       13.88      3.04 o
   0  16  14        0.11        0.75      2.13 o
   1  16  14       26.04       24.65      2.78 o
   2  16  14       15.89       17.84      3.93 o
   3  16  14        3.49       -1.98      1.98 o
  -4  17  14        1.54        0.37      3.81 o
  -3  17  14       23.67       18.48      4.11 o
  -2  17  14        5.23        1.09      2.34 o
  -1  17  14        0.04        3.66      2.29 o
   0  17  14        1.22        1.11      1.97 o
   1  17  14        0.01       -2.29      3.57 o
   2  17  14        1.59        2.48      2.17 o
  -2  18  14       52.59       59.31      4.83 o
  -1  18  14       18.90       19.48      6.41 o
   0  18  14        0.41       -1.18      2.22 o
   1  18  14        0.14        0.41      2.13 o
  -8   1  15        0.89       -3.28      3.28 o
  -7   1  15        1.92        4.12      3.64 o
  -6   1  15        0.48       -1.47      2.22 o
  -5   1  15       41.06       45.35      2.69 o
  -4   1  15        4.53        4.72      1.66 o
  -3   1  15        7.47        6.06      1.48 o
  -2   1  15        5.07        5.63      1.27 o
  -1   1  15       55.33       51.15      1.91 o
   0   1  15        7.87        9.04      1.13 o
   1   1  15       70.85       68.93      2.10 o
   2   1  15       95.35       93.87      2.42 o
   3   1  15        0.03        0.80      1.19 o
   4   1  15        1.67        1.20      2.00 o
   5   1  15        8.61       17.44      2.31 o
   6   1  15        3.31        0.97      2.48 o
  -8   2  15       13.51       12.62      4.32 o
  -7   2  15        6.49        4.29      2.97 o
  -6   2  15        4.36        6.17      2.48 o
  -5   2  15       38.66       40.03      2.76 o
  -4   2  15        7.37        3.00      1.62 o
  -3   2  15        0.71        1.65      1.38 o
  -2   2  15        0.16       -0.51      1.14 o
  -1   2  15        4.93        6.35      1.10 o
   0   2  15        8.16        7.87      1.05 o
   1   2  15        2.90        4.17      1.15 o
   2   2  15       64.75       64.76      3.26 o
   3   2  15       80.60       87.08      2.57 o
   4   2  15      132.23      159.50      3.86 o
   5   2  15       11.10        7.42      1.94 o
   6   2  15      170.13      183.75      6.14 o
  -8   3  15        0.19        2.40      4.18 o
  -7   3  15        2.67        7.28      4.11 o
  -6   3  15        0.13       -0.42      2.18 o
  -5   3  15       20.51       19.21      2.34 o
  -4   3  15       92.69       86.69      3.10 o
  -3   3  15        0.14       -0.17      1.34 o
  -2   3  15       22.78       19.36      1.51 o
  -1   3  15        3.20        4.63      1.78 o
   0   3  15       35.00       34.50      2.76 o
   1   3  15        0.09        0.12      1.91 o
   2   3  15       23.12       22.06      1.85 o
   3   3  15        0.44        1.66      1.40 o
   4   3  15        4.33        0.89      1.39 o
   5   3  15        8.85        8.50      1.89 o
   6   3  15       21.42       26.18      4.71 o
  -8   4  15        1.72        2.08      4.89 o
  -7   4  15        1.11        0.39      2.86 o
  -6   4  15       13.75       16.51      3.06 o
  -5   4  15       45.30       43.35      2.89 o
  -4   4  15       17.40       18.60      1.92 o
  -3   4  15       10.69        9.40      1.46 o
  -2   4  15       12.43       15.81      1.68 o
  -1   4  15       29.00       29.61      2.86 o
   0   4  15       21.74       18.85      2.47 o
   1   4  15        0.74       -0.51      1.93 o
   2   4  15        1.25        1.73      1.06 o
   3   4  15       81.06       78.99      3.02 o
   4   4  15       58.99       63.16      2.89 o
   5   4  15       21.28       22.43      2.23 o
   6   4  15       20.84       23.58      3.41 o
  -7   5  15        0.00        0.83      3.23 o
  -6   5  15        0.08        0.24      2.47 o
  -5   5  15       11.21       14.28      2.19 o
  -4   5  15       49.18       46.73      2.60 o
  -3   5  15        6.67        6.22      1.46 o
  -2   5  15       41.72       48.37      2.09 o
  -1   5  15      111.43      112.43      4.93 o
   0   5  15       10.30        4.63      2.55 o
   1   5  15       61.69       64.16      3.84 o
   2   5  15      200.86      203.43      7.40 o
   3   5  15        2.38        4.23      1.37 o
   4   5  15        0.78       -0.62      1.69 o
   5   5  15       42.36       38.94      3.20 o
   6   5  15        0.75       -2.56      2.56 o
  -7   6  15        0.04        1.76      2.76 o
  -6   6  15        9.97        6.79      2.84 o
  -5   6  15       29.22       21.19      2.52 o
  -4   6  15        1.14        3.76      1.72 o
  -3   6  15       16.03       17.85      2.68 o
  -2   6  15        2.98        8.28      2.54 o
  -1   6  15        3.29        1.33      2.27 o
   0   6  15        1.75        3.00      2.09 o
   1   6  15        0.30        2.02      2.13 o
   2   6  15        0.39        0.25      2.23 o
   3   6  15       21.45       18.16      1.91 o
   4   6  15        0.13        1.28      1.64 o
   5   6  15       12.54       17.78      4.43 o
   6   6  15       27.84       24.72      6.18 o
  -7   7  15        1.74       -2.64      2.64 o
  -6   7  15       12.82       20.72      3.37 o
  -5   7  15        0.42       -0.69      1.83 o
  -4   7  15       73.92       74.33      3.15 o
  -3   7  15       40.57       41.44      2.64 o
  -2   7  15       23.70       22.70      4.18 o
  -1   7  15        3.29        5.00      2.54 o
   0   7  15        4.34        2.63      2.47 o
   1   7  15      114.23      133.17      5.71 o
   2   7  15       10.49        6.99      3.44 o
   3   7  15       11.00       10.53      2.38 o
   4   7  15       17.93       15.04      2.11 o
   5   7  15        4.33        5.45      2.34 o
  -7   8  15        0.54        1.10      2.86 o
  -6   8  15        3.98        5.51      2.84 o
  -5   8  15        8.27        5.91      2.82 o
  -4   8  15        9.94       14.60      2.19 o
  -3   8  15       11.95       21.44      2.45 o
  -2   8  15        4.56        6.02      3.44 o
  -1   8  15      127.07      123.06      7.26 o
   0   8  15       96.02       99.10      6.52 o
   1   8  15       31.32       34.31      4.69 o
   2   8  15       20.53       32.83      4.69 o
   3   8  15       28.38       32.35      3.22 o
   4   8  15       16.05       12.83      2.92 o
   5   8  15        0.96        1.49      2.29 o
  -7   9  15        8.10        8.37      3.25 o
  -6   9  15        0.62       -1.11      2.47 o
  -5   9  15        0.30        0.40      1.86 o
  -4   9  15       10.58       10.23      2.02 o
  -3   9  15        4.36        5.74      3.26 o
  -2   9  15        1.48        0.33      1.74 o
  -1   9  15        0.67        1.72      3.22 o
   0   9  15        2.51        8.19      3.59 o
   1   9  15       32.60       33.54      4.69 o
   2   9  15        3.74        9.27      3.71 o
   3   9  15        5.14        2.21      2.03 o
   4   9  15       14.17       14.03      2.28 o
   5   9  15       10.05       10.17      2.59 o
  -6  10  15        6.76        3.60      2.84 o
  -5  10  15        4.63        5.76      2.45 o
  -4  10  15        6.34        6.25      2.32 o
  -3  10  15        0.14       -1.11      2.20 o
  -2  10  15       23.08       18.34      2.04 o
  -1  10  15       46.44       42.90      5.43 o
   0  10  15        3.13        0.51      3.08 o
   1  10  15       14.89       13.29      3.96 o
   2  10  15       39.22       38.11      7.21 o
   3  10  15       40.96       39.56      3.25 o
   4  10  15        5.99        0.61      2.21 o
   5  10  15        0.79        0.00      3.60 o
  -6  11  15        3.08        5.31      2.76 o
  -5  11  15       13.49       17.65      2.63 o
  -4  11  15        6.19        4.45      2.23 o
  -3  11  15        0.09       -0.59      1.78 o
  -2  11  15       42.31       48.30      2.88 o
  -1  11  15        6.70        7.72      5.15 o
   0  11  15        6.68        5.15      5.15 o
   1  11  15        1.94       -0.51      4.12 o
   2  11  15        4.70        6.03      1.91 o
   3  11  15        4.20        4.74      1.85 o
   4  11  15       66.69       70.23      3.95 o
  -6  12  15       10.35       12.87      5.15 o
  -5  12  15        0.61        1.09      2.38 o
  -4  12  15        1.30        0.02      2.18 o
  -3  12  15        3.46        2.11      2.09 o
  -2  12  15        2.56        4.38      1.85 o
  -1  12  15        0.26       -1.45      1.45 o
   0  12  15        8.51       10.30      5.15 o
   1  12  15        0.92       -3.60      4.12 o
   2  12  15       75.35       81.44      5.44 o
   3  12  15        2.18        3.02      1.85 o
   4  12  15        8.68        7.14      2.36 o
  -5  13  15        2.00        0.58      2.22 o
  -4  13  15       25.49       23.50      3.15 o
  -3  13  15        0.25       -1.47      1.73 o
  -2  13  15       23.08       22.10      2.51 o
  -1  13  15       47.48       43.80      2.58 o
   0  13  15       23.79       18.83      2.38 o
   1  13  15        1.15       -0.20      2.35 o
   2  13  15       41.91       35.12      5.20 o
   3  13  15        3.87        3.72      2.01 o
  -4  14  15        7.56       13.42      3.01 o
  -3  14  15       39.55       43.24      3.04 o
  -2  14  15       16.53       14.42      2.91 o
  -1  14  15        8.64       10.03      1.97 o
   0  14  15       40.46       46.86      2.58 o
   1  14  15       15.97       17.84      2.06 o
   2  14  15        5.19        3.69      2.29 o
   3  14  15       96.43      107.43      5.75 o
  -4  15  15        0.15       -3.17      6.18 o
  -3  15  15       28.30       29.09      2.77 o
  -2  15  15       20.45       24.42      3.21 o
  -1  15  15        0.53       -0.60      1.69 o
   0  15  15        8.25        6.07      1.85 o
   1  15  15        6.59        7.53      1.87 o
   2  15  15        1.93        1.62      1.85 o
  -2  16  15        1.80        2.23      2.29 o
  -1  16  15        3.28        2.88      2.50 o
   0  16  15        0.32        2.06      1.94 o
   1  16  15        0.08       -1.35      1.82 o
  -7   0  16       12.71       19.57      6.69 o
  -6   0  16        0.30       -2.70      6.44 o
  -5   0  16       39.34       38.95      5.66 o
  -4   0  16       21.36       16.52      2.76 o
  -3   0  16       11.25       20.70      2.68 o
  -2   0  16       30.19       25.29      2.56 o
  -1   0  16        5.45        3.27      2.63 o
   0   0  16      147.02      168.63      4.63 o
   1   0  16       87.48       93.03      4.69 o
   2   0  16       81.65       85.61      3.26 o
   3   0  16       13.40       17.16      4.33 o
   4   0  16        2.85        1.43      2.27 o
   5   0  16       57.68       79.66      5.79 o
  -7   1  16        1.06        5.15      5.41 o
  -6   1  16        0.01       -1.22      2.30 o
  -5   1  16       93.11       95.66      3.91 o
  -4   1  16        3.99        3.89      2.19 o
  -3   1  16       34.51       34.73      2.08 o
  -2   1  16       22.56       18.37      1.60 o
  -1   1  16        3.71        3.33      1.32 o
   0   1  16        0.45        1.37      1.26 o
   1   1  16       21.93       26.73      1.69 o
   2   1  16        7.77        5.26      1.59 o
   3   1  16       28.47       30.38      1.95 o
   4   1  16      152.27      188.25      4.32 o
   5   1  16       10.16        9.67      2.28 o
  -7   2  16        0.09       -1.60      3.44 o
  -6   2  16        9.01        7.78      2.56 o
  -5   2  16        0.87        1.39      1.92 o
  -4   2  16        9.07        6.99      1.78 o
  -3   2  16       26.24       26.29      1.94 o
  -2   2  16       13.43       10.68      1.70 o
  -1   2  16        0.19       -0.58      1.22 o
   0   2  16        6.35        7.90      1.31 o
   1   2  16       31.30       37.13      1.96 o
   2   2  16       10.94       11.57      1.78 o
   3   2  16        0.00        0.55      1.29 o
   4   2  16        1.72        2.82      1.60 o
   5   2  16       51.94       60.26      3.44 o
  -7   3  16       21.69       32.23     10.81 o
  -6   3  16        0.55        2.37      2.64 o
  -5   3  16       22.60       16.75      2.33 o
  -4   3  16        1.43        0.23      1.60 o
  -3   3  16        0.01       -1.11      1.34 o
  -2   3  16        5.87        6.30      1.56 o
  -1   3  16       14.10       18.11      2.02 o
   0   3  16      110.74      121.13      5.91 o
   1   3  16        0.39       -0.29      1.16 o
   2   3  16        9.99       13.61      1.56 o
   3   3  16       54.55       57.06      2.53 o
   4   3  16       41.54       46.12      3.06 o
   5   3  16      152.44      174.24      5.34 o
  -7   4  16        0.00        5.89      3.81 o
  -6   4  16        8.73        7.98      2.94 o
  -5   4  16        5.39        9.32      3.30 o
  -4   4  16        6.45        8.62      1.83 o
  -3   4  16       39.13       40.35      2.44 o
  -2   4  16       14.73       17.89      1.70 o
  -1   4  16        3.12        0.02      1.42 o
   0   4  16       17.33       18.77      2.71 o
   1   4  16       16.72       25.48      3.94 o
   2   4  16       36.99       46.24      3.51 o
   3   4  16       21.97       22.90      2.05 o
   4   4  16       44.05       47.94      3.04 o
   5   4  16        0.06        1.69      2.75 o
  -6   5  16       29.07       38.01      3.91 o
  -5   5  16        7.18        9.49      3.64 o
  -4   5  16       13.67       16.20      2.07 o
  -3   5  16       30.67       28.85      2.47 o
  -2   5  16       44.63       39.42      2.15 o
  -1   5  16        0.95        1.99      2.04 o
   0   5  16        0.09        0.05      1.93 o
   1   5  16       51.46       53.00      4.50 o
   2   5  16       14.44       14.97      1.54 o
   3   5  16        0.72       -0.27      1.49 o
   4   5  16        3.09        2.49      1.94 o
   5   5  16        3.68       -1.03      4.12 o
  -6   6  16        0.19        1.03      2.68 o
  -5   6  16        0.00        1.76      2.90 o
  -4   6  16        0.17        1.83      2.01 o
  -3   6  16        9.03       14.25      2.14 o
  -2   6  16       23.76       24.19      1.91 o
  -1   6  16        1.88        2.91      2.39 o
   0   6  16       10.57       14.80      2.82 o
   1   6  16      176.82      191.84      6.68 o
   2   6  16       36.98       37.22      5.15 o
   3   6  16       42.91       45.44      2.68 o
   4   6  16       15.22       17.28      3.57 o
  -6   7  16        8.09        6.79      2.94 o
  -5   7  16        2.22        1.59      2.00 o
  -4   7  16       10.99        9.41      2.45 o
  -3   7  16       63.17       61.56      3.27 o
  -2   7  16        0.41       -1.30      1.30 o
  -1   7  16      124.60      137.99      7.77 o
   0   7  16       23.80       27.41      8.24 o
   1   7  16        5.88        2.90      3.44 o
   2   7  16        5.32        4.72      6.44 o
   3   7  16        0.98        1.36      1.51 o
   4   7  16        3.17        5.19      2.09 o
  -6   8  16        9.09        2.39      3.08 o
  -5   8  16        0.95       -0.46      2.07 o
  -4   8  16        4.53        2.99      2.33 o
  -3   8  16        1.69        2.00      1.84 o
  -2   8  16        6.73        3.93      3.33 o
  -1   8  16        7.29        9.05      3.71 o
   0   8  16       10.99        8.06      3.59 o
   1   8  16        0.02        1.44      3.33 o
   2   8  16        1.31        4.74      3.59 o
   3   8  16        0.63        2.13      1.72 o
   4   8  16       12.38       19.24      2.63 o
  -5   9  16        1.06        2.56      3.15 o
  -4   9  16       14.94       14.92      2.63 o
  -3   9  16        1.44        2.12      2.56 o
  -2   9  16        9.79        8.06      2.16 o
  -1   9  16       12.12       11.10      4.18 o
   0   9  16        1.86       -2.95      2.95 o
   1   9  16       23.80       16.91      4.32 o
   2   9  16       51.89       64.88      8.24 o
   3   9  16        8.62        6.87      1.69 o
   4   9  16        9.20        8.24      3.60 o
  -5  10  16        0.31        0.37      2.54 o
  -4  10  16        0.92       -1.92      2.09 o
  -3  10  16        3.76        1.54      1.98 o
  -2  10  16        3.00        2.76      1.31 o
  -1  10  16        0.81       -3.60      4.12 o
   0  10  16        2.06        2.57      4.63 o
   1  10  16        3.12       10.81      5.66 o
   2  10  16       28.22       40.68      7.21 o
   3  10  16        6.85        7.91      3.32 o
  -4  11  16        4.86        4.36      2.48 o
  -3  11  16        0.00       -1.34      1.82 o
  -2  11  16        3.30        3.81      1.72 o
  -1  11  16        1.73        1.54      4.63 o
   0  11  16        5.24       -2.06      4.12 o
   1  11  16        3.69        0.00      4.63 o
   2  11  16        8.09        7.72      5.66 o
   3  11  16       29.71       32.26      4.57 o
  -4  12  16        0.40       -2.13      2.13 o
  -3  12  16        3.15        6.49      2.17 o
  -2  12  16       32.98       32.53      4.27 o
  -1  12  16        9.14        8.24      5.15 o
   0  12  16        3.27       11.33      5.66 o
   1  12  16       40.65       43.26      7.72 o
   2  12  16        0.14       -1.19      1.19 o
  -3  13  16        0.51       -0.90      1.98 o
  -2  13  16       11.44       14.20      4.32 o
  -1  13  16       32.22       37.92      3.72 o
   0  13  16        1.30        4.63      5.15 o
   1  13  16        0.24        1.03      5.15 o
  -2  14  16        4.47        6.89      3.04 o
  -1  14  16        3.47        2.54      2.92 o
   0  14  16        0.53        4.54      2.21 o
  -6   1  17        0.38        0.80      3.22 o
  -5   1  17        6.29        2.63      2.30 o
  -4   1  17        0.05       -0.02      1.60 o
  -3   1  17       13.85       18.51      2.16 o
  -2   1  17        5.54        3.72      1.65 o
  -1   1  17        0.09       -1.51      1.51 o
   0   1  17       10.54       16.55      1.93 o
   1   1  17        9.66        6.83      1.77 o
   2   1  17       21.55       20.37      1.89 o
   3   1  17       25.41       32.53      3.12 o
   4   1  17       72.74       85.65      5.04 o
  -5   2  17       11.25       11.73      2.60 o
  -4   2  17        8.28       11.04      2.10 o
  -3   2  17        1.01        1.07      1.85 o
  -2   2  17       24.64       32.34      2.27 o
  -1   2  17       38.47       40.25      2.82 o
   0   2  17      140.38      145.98      3.94 o
   1   2  17        0.63       -1.01      1.28 o
   2   2  17       13.26       16.01      1.74 o
   3   2  17       15.19       23.67      2.15 o
   4   2  17       69.16       76.21      7.72 o
  -5   3  17        0.96        3.73      2.09 o
  -4   3  17        0.01        3.01      2.13 o
  -3   3  17        7.61        7.88      1.85 o
  -2   3  17        2.59        3.59      1.65 o
  -1   3  17        1.20        2.15      1.48 o
   0   3  17       34.68       36.25      2.19 o
   1   3  17        2.84       -0.89      1.25 o
   2   3  17        0.48        1.13      2.07 o
   3   3  17       30.91       34.55      2.32 o
  -5   4  17        0.00        4.61      1.98 o
  -4   4  17        5.20        7.21      2.82 o
  -3   4  17       16.85       15.29      2.29 o
  -2   4  17        1.62       -1.42      1.42 o
  -1   4  17       69.70       66.55      4.49 o
   0   4  17       23.16       20.77      2.09 o
   1   4  17        2.40        1.22      1.37 o
   2   4  17        0.03        0.04      1.31 o
   3   4  17        1.67        5.11      1.73 o
  -5   5  17        6.72        7.23      2.84 o
  -4   5  17        0.43        0.94      2.85 o
  -3   5  17        7.05       10.96      2.09 o
  -2   5  17        3.72        4.68      1.78 o
  -1   5  17        4.86        7.94      4.66 o
   0   5  17        7.09        7.78      4.02 o
   1   5  17       17.21       15.61      2.90 o
   2   5  17        6.99        4.58      1.33 o
   3   5  17        0.01       -1.16      1.70 o
  -5   6  17        8.90       12.52      3.85 o
  -4   6  17        0.54        0.34      2.02 o
  -3   6  17        1.80        0.10      1.82 o
  -2   6  17       12.36        8.58      1.93 o
  -1   6  17        4.48        0.23      3.22 o
   0   6  17        0.15        0.57      3.04 o
   1   6  17        5.42        7.52      3.59 o
   2   6  17        0.24        0.67      1.33 o
   3   6  17        1.47        1.92      1.71 o
  -4   7  17        0.23        2.62      2.23 o
  -3   7  17        0.13       -0.02      1.73 o
  -2   7  17       10.13       10.51      1.85 o
  -1   7  17       14.68        9.11      3.81 o
   0   7  17        1.14       -2.06      3.22 o
   1   7  17        0.99        0.26      5.41 o
   2   7  17       22.10       17.03      9.78 o
   3   7  17       12.27        9.78      3.09 o
  -4   8  17       20.43       23.02      2.94 o
  -3   8  17       23.57       26.87      2.80 o
  -2   8  17        5.87        2.90      1.62 o
  -1   8  17       14.41       19.12      4.45 o
   0   8  17        9.20        8.64      4.89 o
   1   8  17        0.13        5.08      3.86 o
   2   8  17        6.40        7.21      5.41 o
  -4   9  17        6.01        8.93      4.38 o
  -3   9  17       22.01       26.52      2.67 o
  -2   9  17        6.88        5.63      1.72 o
  -1   9  17        7.71        9.27      5.66 o
   0   9  17        0.36        5.66      4.63 o
   1   9  17        0.02       -0.51      4.12 o
   2   9  17        0.11       -1.54      4.12 o
  -3  10  17        2.67        2.32      2.12 o
  -2  10  17        6.02        5.97      1.72 o
  -1  10  17       23.38       26.78      6.69 o
   0  10  17       24.14       19.57      6.18 o
   1  10  17        2.30        4.63      4.63 o
  -2  11  17       18.06       15.77      2.17 o
  -1  11  17        1.54       -0.51      4.63 o
   0  11  17       29.08       37.08      7.21 o
  -4   0  18        1.01        1.54      3.28 o
  -3   0  18        2.69        1.82      2.71 o
  -2   0  18       47.38       44.31      4.18 o
  -1   0  18        0.30        0.16      2.35 o
   0   0  18       29.77       28.06      3.22 o
   1   0  18        0.34        2.21      2.47 o
   2   0  18       25.60       23.69      5.15 o
  -4   1  18        1.37       -0.42      2.04 o
  -3   1  18        0.01        2.73      2.04 o
  -2   1  18       29.22       31.68      2.52 o
  -1   1  18        2.66        3.19      1.81 o
   0   1  18        6.39        4.33      1.77 o
   1   1  18        0.04       -0.70      1.56 o
   2   1  18       14.72       16.99      5.15 o
  -3   2  18        4.67        5.08      2.31 o
  -2   2  18        0.81       -1.73      1.73 o
  -1   2  18        1.47        2.63      1.69 o
   0   2  18        1.48        2.74      1.62 o
   1   2  18        7.56        5.74      1.90 o
  -3   3  18        1.38        0.08      1.87 o
  -2   3  18        0.00        0.60      1.56 o
  -1   3  18       24.29       22.98      2.19 o
   0   3  18       29.68       28.56      3.34 o
   1   3  18        0.01       -0.31      1.47 o
  -3   4  18        6.58        4.41      2.07 o
  -2   4  18       11.34        8.93      1.96 o
  -1   4  18        4.08        5.54      1.56 o
   0   4  18        7.42       10.38      1.69 o
   1   4  18        9.60        9.18      1.57 o
  -3   5  18        2.13        0.89      2.01 o
  -2   5  18        0.41        0.26      2.08 o
  -1   5  18        3.76        1.04      1.55 o
   0   5  18        0.01       -1.54      3.22 o
   1   5  18        0.27       -1.51      4.12 o
  -2   6  18       13.02       13.55      2.02 o
  -1   6  18       10.63        7.14      3.71 o
   0   6  18        4.13        2.75      3.22 o
 
